# Supplementary material for: Impaired retinal oxygen metabolism and perfusion are accompanied by plasma protein and lipid alterations in recovered COVID-19 patients
Source: Sci Rep. 2024 Apr 10;14:8395. doi: 10.1038/s41598-024-56834-4 (PMC11006918; doi:10.1038/s41598-024-56834-4)
Supplement: Supplementary file 2 — Supplementary Information 2. [file 41598_2024_56834_MOESM2_ESM.xlsx]

## Sheet: Tabelle1
Eicosanoid	log2 ad_nAUC SNr_1_PNr_1	log2 ad_nAUC SNr_2_PNr_2	log2 ad_nAUC SNr_3_PNr_3	log2 ad_nAUC SNr_4_PNr_4	log2 ad_nAUC SNr_5_PNr_5	log2 ad_nAUC SNr_8_PNr_8	log2 ad_nAUC SNr_10_PNr_10	log2 ad_nAUC SNr_9_PNr_9	log2 ad_nAUC SNr_12_PNr_14	log2 ad_nAUC SNr_11_PNr_11	log2 ad_nAUC SNr_17_PNr_17	log2 ad_nAUC SNr_21_PNr_21	log2 ad_nAUC SNr_24_PNr_24	log2 ad_nAUC SNr_30_PNr_30	log2 ad_nAUC SNr_32_PNr_32	log2 ad_nAUC SNr_34_PNr_34	log2 ad_nAUC SNr_35_PNr_35	log2 ad_nAUC SNr_39_PNr_39	log2 ad_nAUC SNr_38_PNr_38	log2 ad_nAUC SNr_42_PNr_42	log2 ad_nAUC SNr_15_PNr_15	log2 ad_nAUC SNr_44_PNr_44	log2 ad_nAUC SNr_46_PNr_45	log2 ad_nAUC SNr_45_PNr_46	log2 ad_nAUC SNr_43_PNr_43	log2 ad_nAUC SNr_48_PNr_48	log2 ad_nAUC SNr_47_PNr_47	log2 ad_nAUC SNr_49_PNr_49	log2 ad_nAUC SNr_50_PNr_51	log2 ad_nAUC SNr_53_PNr_53	log2 ad_nAUC SNr_52_PNr_52
	postCOVID	postCOVID	postCOVID	postCOVID	postCOVID	postCOVID	postCOVID	postCOVID	postCOVID	postCOVID	postCOVID	postCOVID	postCOVID	postCOVID	postCOVID	postCOVID	postCOVID	postCOVID	postCOVID	postCOVID	healthy	healthy	healthy	healthy	healthy	healthy	healthy	healthy	healthy	healthy	healthy
11(12)-DiHETE	14.9464	14.3794	13.6495	13.4247	16.9985	14.322	14.6738	17.1851	16.416	14.9068	12.9637	15.0817	13.4917	12.8515	16.5808	18.0428	14.5386	12.7509	14.0276	15.6375	16.4079	16.938	15.8633	15.3831	15.4152	14.2493	14.0897	13.8233	14.3092	12.8909	13.039
11,12-DiHETrE	16.167	16.3648	16.208	16.5058	16.5582	16.9382	16.3375	16.2539	16.5798	16.724	16.5637	16.6651	16.4536	16.7542	16.3597	16.3288	16.2846	16.9088	16.2072	16.9191	16.3228	15.7545	16.513	16.387	16.7436	16.5888	16.0714	16.9212	16.326	16.0645	16.9827
12,13-DiHOME	21.1756	20.8556	21.6052	19.5522	21.9987	22.3791	20.4154	21.1206	20.3185	19.3137	19.9498	20.6604	19.9862	24.058	21.8709	19.8584	19.8034	21.3928	21.5402	22.0035	21.6846	21.2827	21.7567	19.9916	21.7345	20.3334	20.4743	21.0771	19.9699	19.4569	18.6902
LTB4 / 12-epi-LTB4	16.3607	15.8399	15.7098	16.4975	16.5921	16.6372	16.5995	16.1413	16.9089	14.9877	16.0879	16.8185	16.2323	15.5411	16.3311	18.6144	16.1708	15.6859	15.7415	16.8738	16.8916	15.4925	16.4632	18.3691	17.3395	17.3655	17.0658	18.6974	17.5403	17.0086	16.1813
12-HETE / 8-HETE	18.4982	17.6451	19.8302	17.3541	17.9103	19.2812	17.0527	18.9203	17.4039	17.7718	18.6779	17.8109	19.1325	19.2766	18.9804	19.8995	18.1095	18.6482	17.389	19.1467	18.5128	18.0644	17.9717	17.1491	16.6413	17.3714	18.1795	18.5885	18.2424	17.1463	18.2081
12S-HHTrE	14.267	14.3755	16.7655	13.5989	15.2867	16.6114	14.005	13.7931	14.0644	15.7926	15.8738	13.1277	14.9796	13.7979	16.5818	14.9907	13.8079	13.6951	13.8484	14.8364	15.3795	15.3403	14.313	13.6033	13.666	14.0011	15.5889	16.2787	14.3263	13.6338	14.2651
13(14)-DiHDPA	13.8545	15.0906	14.1615	14.688	15.2004	14.721	14.5806	14.0317	14.9776	14.3339	14.314	14.0022	14.2155	14.7932	14.9979	15.1231	15.278	15.3016	13.7381	14.8049	15.2787	14.8914	14.6742	14.4361	15.5484	15.2763	14.7074	15.6812	15.1085	14.1506	14.9086
13,16,17-HDoHE	15.0114	16.3843	15.1961	16.6041	16.4712	15.575	15.0406	15.3431	15.9145	15.0176	15.1717	15.0734	16.035	14.5186	15.4998	16.4499	15.4397	15.9551	13.1506	15.8657	16.355	16.1515	15.4396	15.8577	15.5236	15.7063	15.5876	16.483	16.6469	14.7855	15.6404
13-HpODE	17.0078	18.1123	15.7939	18.5193	18.4873	17.701	16.9096	17.9042	18.1747	17.7897	18.3333	15.9617	19.0692	17.5381	17.5733	17.1862	18.4128	18.79	17.0928	18.6599	16.4506	17.3535	18.0544	17.914	17.3907	17.3568	16.8383	17.7692	17.6308	16.4122	16.3976
13-OxoODE	17.1918	19.0583	16.9157	19.5078	18.7713	18.7487	17.8302	18.3963	18.8738	18.0158	18.6233	16.806	19.2335	19.1241	18.2484	17.2323	18.855	19.276	18.6117	19.4234	18.5008	16.7334	18.3539	18.0813	17.7673	18.631	17.377	19.2871	18.3754	18.0767	17.8494
14(15)-EET	16.4619	19.5401	17.0222	18.6917	19.4171	18.5949	17.3072	18.6401	18.3333	18.7258	18.711	18.8804	18.9255	18.9775	18.4188	18.7798	18.6272	19.2892	16.9942	19.0172	19.1495	17.6382	19.0652	19.1515	16.9274	18.8647	18.7493	19.7771	20.262	18.4224	18.4846
14,15-DiHETrE	16.6929	17.2329	16.8309	17.0923	17.2539	17.3006	17.212	16.7933	16.981	17.2751	17.2681	17.1438	17.0197	17.4374	17.2915	17.1378	16.8526	17.4004	17.156	17.6365	16.9309	16.744	17.2738	17.0452	17.1936	17.2082	16.8969	17.5433	17.1614	16.8039	17.404
14-HDoHE and 10-HDoHE	15.2044	16.2839	16.7973	15.7576	16.1835	16.7479	14.4505	16.869	15.7283	14.6799	16.2395	14.4715	17.2615	17.3254	17.3283	18.3073	16.4829	16.6617	13.9395	16.5457	17.63	16.4995	15.6953	14.5381	13.9691	15.2196	17.0367	17.1319	17.4788	14.141	16.0265
15deoxy-PGJ2	18.6482	18.2205	17.4435	17.7396	18.6286	17.2897	17.1583	17.3898	16.8475	17.2306	16.7826	18.3754	18.5686	16.7122	17.8926	21.9395	18.1992	17.3106	17.0793	17.2666	18.0377	17.7987	16.699	21.5711	18.9022	19.0969	17.6889	21.9208	18.7775	18.9618	17.3319
15-HETE	18.1391	17.1029	16.9641	16.9037	17.8558	17.8071	16.1571	17.3205	16.7809	17.0174	17.6706	17.1935	17.771	17.142	16.6471	17.2309	16.8986	17.2068	17.2647	18.0655	16.7431	16.8061	16.7858	17.2583	16.3414	16.8667	16.7235	17.0746	17.2051	16.4493	16.9278
16(17)-DiHDPA	14.1235	15.8641	14.5014	15.3688	15.4064	14.9116	14.9948	14.3621	15.6742	14.5624	14.2014	13.9204	14.4025	14.8699	15.1268	15.1267	15.1043	15.6105	14.8905	15.0724	15.6234	15.7028	15	14.6543	16.224	16.062	15.279	16.0201	15.5984	15.0186	15.3556
17(18)-DiHETE	15.0957	17.0222	16.3591	16.56	17.5767	17.2051	16.5851	16.2428	17.0574	16.357	16.2713	16.7223	15.2768	16.5857	17.1178	16.8727	15.5838	16.9605	16.0277	16.2715	17.4948	17.7072	16.3304	15.9116	17.2142	16.7966	16.8684	17.3189	17.2106	16.7377	15.983
18-HEPE	16.3485	16.8041	14.5103	16.2339	17.0797	15.4718	16.3864	15.7542	16.5083	15.261	15.7086	16.5277	16.9589	16.0944	17.0759	18.8348	16.2454	15.329	12.468	14.0517	16.8444	16.0722	16.0247	18.3429	17.3074	17.5488	17.1085	19.6856	17.3355	16.6056	16.9287
19(20)-DiHDPA	17.4571	19.3095	17.9868	18.3744	18.9265	18.3109	18.3376	17.4035	19.4438	17.5717	17.8812	17.0465	17.3083	18.3483	18.6111	19.3216	18.6319	19.2628	17.6658	18.3862	18.6863	18.9402	18.4224	18.1029	20.1343	18.8574	18.6366	19.6715	18.7854	18.1618	18.7138
19-HETE	15.9614	16.4095	16.2324	16.5794	16.3457	16.7381	16.4813	16.0347	16.1417	16.6962	16.4667	16.2611	16.0833	16.1099	15.8636	16.1641	16.4255	16.623	15.828	16.9489	16.1118	15.8007	16.2521	16.9307	15.5613	16.6037	16.0306	16.4408	16.2652	16.4105	16.8211
20-HEPE	15.2654	17.2422	16.2826	17.1872	17.2368	16.9291	16.2225	15.9488	16.1877	16.2402	16.1394	16.6048	15.3465	15.6445	16.8518	15.5681	14.5029	17.2074	15.2812	16.4983	17.1322	16.9702	16.0552	16.5246	12.8472	16.2853	16.5232	17.6649	17.8144	16.0528	16.1246
20-HETE	16.2388	17.6308	16.9287	17.8294	17.2487	17.7294	17.101	16.9199	17.051	17.3214	17.7545	16.821	17.3248	17.1759	16.6856	16.6013	16.5552	17.5951	16.1365	17.1471	17.1521	16.8923	17.4231	17.2404	16.0932	17.0333	16.3973	17.8149	17.183	17.5105	17.7785
22-HDHA	16.3063	19.3243	16.9638	19.2386	18.7945	17.7875	17.6489	17.3535	18.0616	17.4757	18.0441	17.2425	18.0762	17.1525	17.6382	16.8483	17.9252	18.3951	16.1757	17.5054	18.2601	17.114	17.3579	17.9984	15.628	18.16	18.3428	19.4979	18.6658	17.0214	18.0024
251_12.25	13.9195	15.1998	13.6385	15.1011	15.5581	14.6646	14.0697	14.7493	14.4404	14.7507	15.2847	15.3206	16.5591	14.5103	12.7021	14.6979	15.7832	15.6711	13.8413	16.3786	14.9395	14.6222	16.0612	15.6225	15.0256	17.6562	17.3366	17.5577	18.4677	17.5549	17.6306
293_10.55	19.4154	20.5673	19.6936	20.6791	21.0448	20.6058	19.059	20.4425	20.245	20.4271	20.6824	20.5884	21.5596	20.0788	19.4513	19.6345	20.3385	20.5812	18.9935	20.7476	19.9738	18.8605	20.9802	20.5794	18.698	20.7916	20.0298	20.9162	20.9647	20.0684	20.9283
293_10.65	18.0005	17.7053	17.9884	17.6165	17.213	17.6051	17.6869	17.5328	17.4491	17.7534	17.3302	17.7699	17.7002	18.0824	18.2428	19.0775	16.9551	17.3831	17.6439	17.9208	17.046	18.3878	17.4348	18.6015	17.9386	17.4963	17.5824	19.1908	17.8341	17.0556	17.6115
311_8.62	17.1186	17.0708	16.8982	18.1001	17.5436	17.7986	17.409	17.7808	16.1188	17.1015	17.0302	17.5302	17.4525	17.6472	18.3745	17.3939	17.4315	17.7324	16.9442	17.4989	17.5479	17.5349	17.7159	17.726	18.3376	17.1875	17.7922	18.3297	17.6174	17.2844	16.8836
313_10.40	19.7734	18.353	17.3199	19.845	21.1597	19.6445	19.6005	20.971	18.9973	19.1781	20.1334	18.1713	18.7457	19.4821	19.596	20.1632	18.4166	19.2372	16.9306	18.7481	17.5934	20.2008	19.6785	19.3997	18.9553	18.8724	17.9101	18.6328	17.6537	18.3517	18.1488
313_10.45	20.7855	18.6662	18.3999	20.4581	21.4993	20.3967	20.406	21.4111	19.5978	20.8343	20.2859	19.4686	19.7879	19.9943	20.0448	21.0715	18.0832	19.4207	18.8878	20.531	18.6934	21.2412	19.8432	20.4717	19.7957	19.9819	19.3863	20.1269	18.7458	19.3779	19.7164
313_10.75	19.8147	20.5044	20.8533	21.3409	20.2929	20.9396	21.4509	20.9199	20.6924	20.7456	21.4891	21.1067	20.6658	21.8481	22.0042	21.0744	20.5355	20.2536	21.2288	19.2398	20.7507	21.237	20.2661	20.7301	21.622	22.049	21.0851	21.5416	20.5424	20.4158	22.3421
313_12.47	20.354	18.8448	19.1358	18.0794	18.4974	18.5419	18.6266	18.3279	18.3203	20.0138	18.7406	18.8102	19.5371	18.5036	19.2079	18.9351	18.699	16.8261	15.9514	17.5755	18.579	18.1491	19.0423	18.2644	18.2107	17.4269	19.2012	18.586	18.4173	17.9592	17.9899
313_12.63	21.4914	20.2088	20.0786	21.8103	21.8281	21.7804	21.5562	21.8857	20.2825	21.759	22.4467	20.9053	23.5205	23.087	22.7783	22.065	21.2491	19.7701	19.6197	21.8131	22.0221	21.8804	22.815	22.9436	22.4224	20.5014	22.9783	22.4497	22.7078	22.5423	21.322
313_8.04	16.5497	17.1609	16.026	17.1278	17.8721	17.2705	16.4031	17.5213	16.4007	16.4907	17.1898	16.7743	16.9248	18.3494	19.1373	15.4237	16.1996	17.9958	16.7891	18.8522	16.8985	17.6561	17.9349	16.6462	18.4467	17.5597	17.1275	17.426	16.7964	15.6183	15.434
313_8.24	18.6844	18.2105	17.1995	18.8257	19.622	18.1821	18.4631	19.3808	18.4358	18.5514	18.3258	18.3393	18.2862	18.4551	19.8057	18.2669	17.7447	18.7708	17.5066	19.4813	18.2942	19.3779	18.7051	18.0921	19.1481	19.1176	18.2168	19.0242	18.2822	17.7198	17.6295
315_10.1	18.1639	17.4504	15.8422	16.9167	18.1682	16.3092	16.3269	16.5838	16.2352	16.2767	15.972	18.2264	18.3152	15.3821	17.019	20.8963	18.18	16.4069	16.0831	16.7547	17.3072	17.2303	15.3644	20.7048	18.6093	19.3408	17.3273	21.5202	18.7189	17.3442	17.3262
317_10.65	15.7888	18.3882	15.7346	17.1357	18.2391	16.4839	15.3388	16.3876	17.1099	16.6087	16.7493	17.2892	17.6222	16.4428	16.5344	18.2421	17.3073	17.7236	15.2855	16.8358	17.6827	16.07	16.2517	18.2644	16.1603	18.2122	17.4339	19.3091	19.2198	16.1121	17.683
317_8.69	16.8137	16.0167	16.1325	18.2755	16.1762	17.0294	16.9057	17.8225	17.6364	15.8497	16.756	16.6702	17.4403	16.096	16.5747	17.6019	16.3031	15.3825	15.5635	16.7822	16.5378	16.3542	16.4912	17.7989	16.6809	16.4524	16.3577	17.7791	16.5329	17.8371	16.1529
319_10.31	15.564	17.867	16.3202	16.1697	19.395	17.1623	15.3102	17.5546	15.0871	17.5298	16.1166	16.9244	16.9512	16.4549	17.4962	18.4961	16.4019	17.3819	16.3239	18.0406	18.2095	15.6463	17.5996	16.3105	15.3891	16.2942	15.4213	15.6433	15.9953	16.3364	16.0524
319_8.85	19.179	17.3487	18.784	20.3754	17.6442	18.6991	19.8666	20.3976	18.6063	18.437	18.5102	18.8776	18.6755	17.5604	18.8828	18.6709	17.6234	16.3829	16.8249	18.3116	17.9682	19.0151	18.6866	19.7529	18.3955	16.5855	18.1346	19.08	18.7217	19.1327	18.5982
321_11.14	17.4831	17.5553	17.0423	17.6765	18.1586	18.1709	15.6848	17.5172	16.3878	17.509	17.4171	17.9799	18.4064	16.902	16.4013	16.3549	17.4481	17.8627	16.7939	18.4477	17.2428	16.2244	17.8211	17.2805	15.8627	16.9346	16.4317	17.171	16.8825	17.7185	17.1621
331_12.25	17.8761	18.9223	18.3666	17.8995	18.9818	18.0473	19.0068	18.0959	18.6588	17.2165	18.6512	18.7057	18.2857	19.1903	18.8292	18.9967	18.3178	18.4113	17.4854	18.0571	18.6075	19.0088	18.4466	18.0306	18.8886	18.5369	18.3308	19.3813	18.901	19.0847	19.0264
333_6.45	13.3361	20.3535	18.1996	13.6362	14.9463	14.6454	16.6496	15.5353	17.3136	19.3207	14.5367	16.0599	16.3129	18.3836	13.275	13.7311	14.3793	15.8714	12.9855	14.3016	13.8475	13.802	13.4607	18.425	18.2721	15.6033	15.1591	18.7144	13.7548	19.8091	14.3255
333_9.2	19.3919	20.5384	20.8578	20.3118	20.6207	20.7688	21.6479	20.0463	20.9396	20.5076	20.7978	21.1578	19.9999	21.2834	20.5387	21.0007	19.8281	20.135	20.4094	19.7376	20.5947	21.6018	20.8431	20.0704	20.9232	20.6829	19.8292	20.9514	20.3681	21.3971	21.2938
335_5.54	13.2478	20.1645	19.0767	15.2051	14.414	15.4988	16.8233	16.2571	18.1503	18.2362	13.7809	16.0554	15.4744	18.6863	14.6207	15.8729	15.7081	16.4631	13.0241	16.7422	14.2791	15.418	14.476	18.1496	18.2434	16.4464	16.7232	18.8981	13.562	20.0609	12.988
335_7.02	15.1741	17.4238	15.5717	14.3599	15.9999	18.1531	16.9257	14.4988	16.6239	16.2104	15.4256	16.2384	14.6534	16.7868	15.6059	14.6443	16.2306	13.7186	14.7694	15.9662	18.0518	16.9014	16.9617	15.4348	18.1951	14.5135	16.1274	17.6922	16.1046	19.84	17.2327
335_7.13	17.5807	18.7705	18.1399	18.7291	19.099	17.8381	18.8408	18.7054	19.3934	16.9938	17.9613	18.2073	18.8932	18.6174	18.5637	18.4893	16.7511	18.4248	17.6733	19.2308	18.5023	18.0125	17.651	18.5163	19.8613	18.0347	17.524	18.8597	17.5594	18.7692	18.2136
335_7.63	16.5799	14.8286	16.9045	15.1912	23.7018	15.5657	13.1535	19.413	18.3403	18.4791	15.9259	13.0166	13.7352	13.4898	20.7831	21.6502	16.1856	16.9987	13.5876	14.3665	20.5488	19.2435	18.7515	15.2805	20.4572	15.9925	13.1951	14.8277	12.0294	19.0148	12.8342
335_8.71	14.9651	15.9096	15.5079	15.8845	15.8019	16.8183	17.9096	15.7888	16.1044	15.6881	15.5773	17.6431	15.1135	13.7822	15.8134	16.3157	15.5545	16.2067	15.3659	15.1187	17.7739	15.2915	15.5634	15.4825	17.2673	15.8217	16.0854	16.5198	15.9436	15.8134	18.2399
335_9.77	17.5483	17.8605	17.5509	17.1769	19.0645	18.0824	18.4114	18.3849	19.8603	18.0124	18.2285	18.514	17.5511	18.6337	17.8776	18.5755	17.7061	17.6067	17.9655	18.0712	18.0276	18.4388	18.4712	17.5956	19.6146	18.5251	18.0701	18.3615	18.0113	17.531	18.3899
337_8.7	15.7915	14.1901	13.4076	15.2876	14.8421	14.0341	14.2861	14.0597	15.6341	14.6397	15.051	14.8116	16.4506	14.7332	15.5613	17.253	18.5164	18.5188	15.9408	17.3759	15.0125	15.5678	16.8804	13.7161	16.9667	16.07	17.1581	15.6915	12.6033	14.847	14.6214
337_9.84	16.795	16.0827	18.4033	17.5685	17.5915	17.2228	17.2586	16.7351	17.2644	15.7458	17.2458	16.8091	17.3629	16.9069	16.9442	16.6171	18.2147	16.1418	15.5194	17.5365	18.6361	16.3976	17.2245	16.932	18.2092	17.5441	16.8353	17.7822	16.0745	19.1083	16.5103
343_10.94	13.6706	15.3876	14.5986	15.4537	14.628	14.4329	14.2102	13.8025	16.12	13.169	12.7728	13.9967	14.0458	15.1978	13.4673	15.8748	14.3391	15.0569	13.3637	13.1599	15.0526	12.1622	14.0918	14.8347	17.4822	13.7177	13.3872	15.9304	15.4405	13.6172	13.1899
349_4.38	16.0314	15.9749	14.1297	13.5697	15.8674	14.5799	12.9394	13.4224	14.6825	12.699	14.0929	15.8381	15.7919	15.2675	14.0463	18.5871	15.6414	12.9445	13.3376	13.534	15.5893	15.1935	14.8354	18.1046	16.4328	16.1731	13.1083	18.4194	16.193	13.3875	13.6405
349_7.21	14.6265	13.5052	14.9748	13.0888	21.4516	13.9886	15.8524	20.4272	18.0223	15.8392	15.3168	14.3498	16.5909	13.8085	20.2953	20.8384	15.5443	14.529	13.6658	16.7372	18.8117	19.1669	18.5261	18.6286	19.7232	14.5336	14.8593	12.8482	12.3844	16.3332	13.4885
351_2.63	16.1277	21.5308	20.9707	14.5263	14.9963	17.3734	18.4528	18.3047	19.6845	20.5297	14.8861	19.1796	17.5138	19.7864	14.0022	14.8601	15.9587	19.4263	13.6659	14.2884	15.7832	17.5168	13.8636	20.0841	19.5395	16.8013	15.0708	20.1356	14.8927	20.7153	13.7664
351_4.42	12.7494	14.1507	13.7613	13.4566	17.8732	14.6289	14.6951	14.4996	13.35	17.2805	12.5073	17.3325	13.6142	15.0601	16.0026	15.9432	13.676	15.4924	17.3677	13.9989	14.9082	16.7487	15.7519	14.6788	14.1164	13.3557	13.8089	14.8444	14.9105	13.6315	13.5865
359_9.88	15.8128	17.0598	16.5382	16.4997	17.2103	17.1669	17.0766	16.424	16.5274	16.4785	16.757	17.1043	16.1529	17.4352	16.4485	16.9725	16.6122	16.5748	15.9324	16.4834	16.6076	17.3225	16.9456	16.1066	16.6232	16.8336	16.2879	17.2736	16.8207	16.4694	17.1106
373_8.06	18.1768	17.1645	17.1642	16.4349	16.7201	17.0853	17.5991	16.212	17.5996	16.9436	18.0875	17.2194	16.0652	17.4532	17.567	17.9144	17.1495	16.3954	16.5556	16.4921	17.2162	17.7583	17.8468	16.8432	17.4057	16.7961	16.3576	17.3796	17.2989	16.1159	17.094
3-HOTrE	16.9823	19.7986	17.2683	16.4132	18.4169	18.459	17.585	18.0284	17.0441	19.1937	17.5935	17.3313	17.0463	18.6218	19.2903	18.3631	16.9525	18.0323	17.6058	19.6121	18.1144	18.8838	18.5821	17.473	18.515	17.3007	17.208	20.9293	17.4509	17.9837	16.6961
5(6)-EET	18.4808	19.6658	18.4313	19.2064	19.6841	19.4582	17.8045	18.9754	19.0523	19.5186	19.4185	19.3744	20.0836	19.1043	18.1451	18.5332	19.2207	19.4304	18.1331	19.1389	19.0748	17.624	19.5331	19.4602	17.4234	19.7706	18.8463	19.7823	20.02	18.6021	19.8786
5,6-DiHETrE	18.0445	17.7732	18.059	18.0119	18.012	18.9679	17.2192	17.6624	18.0079	19.1191	18.1105	20.3791	16.7137	17.3305	17.6164	17.4625	17.2229	19.3572	19.2377	16.865	18.1428	17.5172	18.807	18.1375	18.2883	18.3892	17.4149	18.0529	17.6391	18.5644	18.4991
5-HETE	16.0502	16.2543	16.1336	16.0543	16.279	16.1361	15.5325	15.8823	16.1662	16.526	16.2312	16.4312	16.4718	15.8196	15.0408	15.9359	16.0853	16.6526	16.5584	16.551	15.8652	15.7151	16.2882	16.0404	16.3011	16.42	16.2754	16.8557	16.4642	16.4464	16.4677
6trans-LTB4	15.1751	14.7899	12.8776	13.9368	14.7432	14.4346	13.0511	15.3038	13.9364	13.4405	14.1648	15.0566	15.2888	14.7975	13.8643	18.6874	13.9954	13.609	12.7762	15.0959	14.7638	13.9555	13.9013	18.4942	14.5305	15.8562	14.9078	18.758	15.9089	13.7705	13.0123
9(R)_13(R)-HODE_EPOME mix	20.8941	22.422	22.1784	21.7829	22.6068	23.4217	20.8181	21.8789	21.1316	21.8461	21.1411	20.7698	20.9973	24.1686	22.272	21.0154	20.4978	22.0732	22.1185	22.765	22.1484	21.9346	22.0024	21.0585	22.5116	21.1911	20.6566	23.4061	20.7629	20.5121	20.1189
9,10-DiHOME	20.8923	20.5332	21.8929	22.7914	22.6563	23.0823	20.423	21.4262	20.3215	20.4058	20.5411	20.1987	20.8048	22.2763	22.0407	20.2093	20.4358	22.5561	21.2476	21.8868	22.5389	21.5696	21.232	19.8911	21.617	20.6532	20.5253	21.1739	20.2401	19.8529	19.2277
9-HOTrE	19.4681	20.6226	21.2428	17.9047	20.9585	21.7706	20.2585	19.7334	18.1318	20.1036	18.9037	19.1571	18.0452	20.9332	21.4483	20.7358	18.0373	19.7597	19.8639	20.3409	21.2234	20.6661	20.2185	18.4322	21.1106	18.5377	18.2729	21.415	18.1009	18.6056	17.0673
9-HpODE	24.0787	23.9789	25.3595	23.3524	24.7087	25.2574	25.1926	25.0266	24.0835	23.8089	24.515	24.6427	23.7214	25.867	25.3858	25.1138	24.7929	24.2943	25.1959	23.3473	25.4383	26.111	24.6488	23.8192	25.5839	25.5192	23.7913	25.066	23.6523	23.8233	24.6148
AA	24.631	25.1613	24.5565	25.0875	25.4074	24.8991	23.569	24.4024	24.6695	25.2508	25.1189	24.3995	25.1475	24.2546	24.1905	24.3521	24.7968	25.2169	24.6631	25.3904	24.6799	23.8831	24.9328	24.9317	25.4952	25.6473	25.4773	26.2529	25.7677	25.4141	25.6986
Adrenic Acid	19.7789	20.2691	19.4832	20.3218	20.1829	20.3534	18.2587	19.1236	19.2259	20.2664	20.1459	19.6462	20.7433	19.4036	18.866	18.7472	19.9418	20.3305	19.2888	20.476	19.6946	17.8235	20.4526	20.324	20.8418	21.7839	21.1987	22.5559	22.541	21.3233	22.2817
a-Linolenic Acid	18.2517	22.3891	18.1491	20.4922	20.8531	20.4001	19.2935	20.5601	20.244	20.8964	21.2341	20.2199	21.7247	21.9876	20.7	20.1143	21.6147	22.5454	20.1183	23.1234	21.5555	19.3695	21.8365	21.4163	23.6226	23.9877	23.3167	24.6668	24.168	22.9067	23.2885
DGLA	19.3851	20.1609	18.6413	20.251	20.5122	20.1769	18.0886	19.463	19.4936	20.4672	19.9982	19.4978	20.9429	19.3208	19.2896	19.1522	20.2729	20.4641	20.2016	20.4776	20.396	18.0286	20.2399	20.2362	22.1234	22.2455	22.2627	22.9171	22.6233	22.3743	22.2435
DGLA / isoform I	17.9095	19.0044	17.539	18.6036	19.3696	19.0572	16.9934	18.3688	17.9487	19.2658	18.6646	18.6354	18.8646	18.1353	17.1247	17.0723	18.8976	19.0869	18.332	18.9986	18.8478	16.5473	18.4998	18.7101	20.0341	20.9456	20.3419	21.4674	21.0331	20.5375	20.9826
DGLA / isoform II	19.5868	19.6673	19.5259	19.7062	20.0352	19.917	17.5748	19.4533	18.3687	19.9259	19.8534	20.1243	19.9803	18.7947	18.5065	18.7397	19.5293	20.1468	18.9918	20.5881	19.976	17.6236	19.6644	19.7754	19.6744	21.254	20.4831	21.6325	21.7787	21.8075	21.6227
DHA	24.1875	25.4323	24.2142	25.6234	25.3335	24.4912	23.7496	24.1012	24.8724	24.5345	24.2885	23.8108	24.9672	24.2172	24.4498	24.3956	24.9395	25.204	23.928	24.7887	25.1794	24.2094	24.6396	24.8369	24.956	25.4406	25.5852	26.2292	25.8849	25.0715	25.3319
DPA	20.2566	22.8312	19.9214	22.8773	22.3601	21.8761	19.3228	20.9217	21.6986	21.8138	21.9203	21.4164	22.816	20.9027	20.7372	20.5432	21.572	22.7483	21.0845	22.6382	21.538	19.7449	21.6463	22.3868	22.3603	23.4065	22.8504	24.2888	24.0386	22.2814	23.3748
DPA / isoform I	21.5957	21.8025	20.7718	22.0463	22.1816	21.8995	20.048	20.9597	21.1584	21.9567	21.8194	20.797	22.4308	21.5267	20.2534	20.5542	22.2136	21.9624	20.8137	22.1822	21.2784	19.6628	21.9914	21.7707	21.8319	22.4715	22.2566	23.3543	23.1645	22.676	23.0153
EPA	22.7088	24.5373	23.0997	24.5111	24.7341	23.678	22.4336	23.3326	23.6185	23.7545	23.6496	24.0396	23.5935	22.7242	23.9186	23.6438	23.3953	24.6408	23.4521	24.1784	24.5269	23.8827	23.2005	23.9958	24.3626	24.6644	25.2025	26.0206	25.8824	24.3651	24.3699
g-Linolenic Acid	19.3575	20.6719	19.1142	21.2239	20.8593	21.2452	17.8705	20.5406	20.0019	20.9121	21.1478	19.6211	21.9937	20.1184	19.5064	19.2679	20.9736	21.5929	20.1652	21.7625	21.1678	18.7948	21.3334	21.0521	21.349	23.105	22.5823	23.3205	23.1005	22.9036	22.676
HHTrE_9.01	15.8459	15.6117	15.411	16.1966	16.436	16.289	15.8286	16.74	15.8055	15.9064	16.669	16.3729	16.5685	15.3393	15.7604	16.1406	15.7294	14.902	14.503	16.6887	16.2599	15.3118	15.6629	15.3113	14.8585	15.1725	16.0121	16.394	15.6715	16.5222	15.1305
HpODE / isoform I	17.3427	18.447	16.6438	15.8533	18.5247	17.7616	16.9035	18.1308	13.9025	16.9665	17.3498	16.7397	17.7978	17.2527	17.2284	17.3384	16.8879	18.628	16.8037	17.4261	16.6906	17.799	17.3091	17.115	19.5108	18.3902	16.9205	18.1741	17.8766	16.9778	16.854
HpODE / isoform III	21.9026	21.8162	20.4394	19.1775	21.5946	22.0131	21.07	21.7396	20.3538	20.3646	20.5932	20.7212	20.3303	22.0199	22.2159	21.9299	20.4561	21.8963	21.7911	21.7471	21.719	22.578	21.7113	20.5237	23.437	21.076	20.8792	21.9575	20.9881	20.3728	19.5585
HpODE / isoform IV	18.8181	18.8148	18.5279	18.9855	18.7143	19.0392	18.9331	19.2382	17.8302	18.6926	18.7892	18.8558	18.9656	19.0596	19.1797	19.1048	18.6116	18.6945	18.7247	18.8249	19.0364	18.8649	18.6826	19.0874	18.8577	18.548	19.0491	19.8499	18.5246	18.5815	18.3843
Linoleic Acid	22.8576	25.6034	22.2045	25.4225	24.9495	24.9146	22.6047	24.2117	24.9224	24.482	24.8372	23.2545	25.663	24.2351	23.924	22.5812	25.1975	25.6727	24.2653	25.8638	23.7243	21.9708	25.5501	24.8838	25.7261	26.284	25.7627	26.9439	26.4581	24.9489	25.8688
Oleic Acid	22.8929	25.6067	22.6348	25.5938	25.0871	25.4131	23.777	24.6904	24.5105	24.625	25.197	24.1526	25.6115	25.3336	25.3116	23.8471	25.6074	25.6002	23.4796	26.2602	24.6191	22.3923	26.3193	25.521	25.4859	26.6563	25.8774	26.9705	26.7974	25.2588	26.0044
Palmitic Acid	19.6526	21.606	19.3676	22.6177	21.2791	22.7083	20.1049	20.8845	20.776	20.5443	19.8436	20.1262	21.7652	21.3477	21.7078	19.5643	21.6775	20.0473	20.0394	21.7463	21.2748	18.1441	23.6116	21.5276	23.4277	23.0293	23.1235	25.0084	23.5107	23.1954	21.8023
Stearic Acid	17.5721	17.6167	17.3448	20.32	16.7131	19.2803	18.3135	17.9517	17.5529	18.0059	16.9875	17.2693	17.2547	18.2104	18.2893	17.6274	17.803	16.8109	17.1986	18.0377	17.673	16.5529	20.1222	18.3331	21.6711	19.9503	20.8287	22.9627	21.1641	21.44	19.2652
Stearidonic Acid	15.944	19.8465	16.2762	19.3449	19.4705	19.4307	15.4903	18.3597	17.4636	19.2436	19.4567	17.7509	19.7145	18.8173	17.6286	17.6308	18.8448	19.8231	17.5119	20.5115	19.8912	17.3879	19.2611	19.3026	17.8977	20.9046	20.6473	21.9239	22.6952	20.5743	19.8043
Stearidonic Acid / isoform I	17.2163	18.8768	17.0724	18.8732	18.9942	18.2709	16.1053	18.2889	18.2751	18.7846	19.4055	18.1469	20.5175	17.9115	17.1023	17.3406	18.6379	19.2262	17.586	19.0309	18.239	16.2646	19.0512	18.9575	16.8752	19.8687	18.9023	19.8375	20.181	18.4704	20.0098
Supplementary Table S2: Eicosanoids and related molecules. Fatty acid derivatives, as determined by MS analysis, were designated using common abbreviations according to lipidmaps.org, or using their molecular mass and retention time to design unique designations. As for example, 251_12.25 relates to a fatty acid derivative with the nominal mass of 251 detected at a retention time of 12.25 minutes…
