# Supplementary material for: Impaired retinal oxygen metabolism and perfusion are accompanied by plasma protein and lipid alterations in recovered COVID-19 patients
Source: Sci Rep. 2024 Apr 10;14:8395. doi: 10.1038/s41598-024-56834-4 (PMC11006918; doi:10.1038/s41598-024-56834-4)
Supplement: Supplementary file 3 — Supplementary Information 3. [file 41598_2024_56834_MOESM3_ESM.xlsx]

## Sheet: Sheet1
Sample name	SNr_1_PNr_1	SNr_2_PNr_2	SNr_3_PNr_3	SNr_4_PNr_4	SNr_5_PNr_5	SNr_8_PNr_8	SNr_10_PNr_10	SNr_9_PNr_9	SNr_14_PNr_12	SNr_11_PNr_11	SNr_17_PNr_17	SNr_21_PNr_21	SNr_24_PNr_24	SNr_30_PNr_30	SNr_32_PNr_32	SNr_34_PNr_34	SNr_35_PNr_35	SNr_39_PNr_39	SNr_38_PNr_38	SNr_42_PNr_42	SNr_15_PNr_15	SNr_44_PNr_44	SNr_46_PNr_45	SNr_45_PNr_46	SNr_43_PNr_43	SNr_48_PNr_48	SNr_47_PNr_47	SNr_49_PNr_49	SNr_51_PNr_50	SNr_53_PNr_53	SNr_52_PNr_52
C0	49	35.9	43	40.5	40.8	38.1	32.3	56.7	42.5	36.7	40.5	38.1	38	34.7	38.3	36.2	23.7	23.6	41.2	32.9	43.6	40.2	44.7	19.9	27.6	29.5	36.1	28.4	31.9	29.1	44.7
C2	3.92	6.2	3.81	4.4	4.99	3.49	3.51	6.9	7.5	3.9	5.69	4.26	9.42	5.1	3.5	3.27	5.74	4.79	3.14	3.92	5.43	2.53	5.34	2.89	3.31	10.2	4.09	8.49	8.8	2.91	7.8
C3	0.609	0.5	0.477	0.457	0.403	0.411	0.44	0.617	0.768	0.431	0.449	0.424	0.449	0.326	0.472	0.46	0.246	0.244	0.486	0.287	0.34	0.738	0.505	0.251	0.384	0.374	0.387	0.364	0.381	0.41	0.434
C4	0.332	0.402	0.272	0.184	0.242	0.299	0.257	0.351	0.516	0.301	0.268	0.22	0.299	0.21	0.253	0.275	0.203	0.182	0.311	0.183	0.21	0.607	0.278	0.183	0.332	0.248	0.217	0.324	0.247	0.356	0.264
C10	0.217	0.381	0.201	0.278	0.341	0.233	0.185	0.313	0.353	0.383	0.296	0.287	0.363	0.36	0.32	0.29	0.293	0.252	0.316	0.335	0.293	0.199	0.362	0.312	0.289	0.413	0.257	0.34	0.702	0.253	0.342
C14:1	0.043	0.086	0.033	0.049	0.071	0.042	0.033	0.069	0.066	0.111	0.067	0.052	0.081	0.061	0.051	0.053	0.062	0.052	0.065	0.047	0.045	0.04	0.058	0.062	0.074	0.097	0.041	0.06	0.091	0.057	0.06
C18:1	0.084	0.141	0.057	0.101	0.105	0.069	0.09	0.127	0.102	0.126	0.133	0.132	0.161	0.115	0.104	0.104	0.109	0.087	0.115	0.101	0.085	0.081	0.11	0.088	0.094	0.156	0.098	0.1	0.129	0.087	0.103
Trigonelline	0.394	4.92	3.03	0.389	0.463	1.28	2.1	1.97	2.1	3.01	0.332	2.34	1.91	1.9	0.338	0.365	0.673	2.56	0.282	0.316	1.35	0.689	2.82	0.272	3.25	1.38	0.295	3.13	0.335	4.14	0.311
TMAO	18.6	3.17	7.52	18.1	4.8	1.79	6.37	3.52	8.66	5.51	6.08	3.26	4.97	1.07	4.31	3.51	2.28	1.49	1.85	3.7	1.88	1.8	2.85	1.79	3.55	2.8	2.47	2.44	2.89	21.5	8.43
Ala	415	231	432	318	402	443	373	483	398	380	317	346	350	368	426	569	289	266	382	577	472	536	464	420	491	305	289	285	520	388	440
Arg	133	79.6	97.5	75.7	90.5	96.5	81.9	124	76.3	72.7	92.7	62.2	74.6	91.7	97.4	87.7	65.2	80.5	118	97.4	71.1	109	110	76.5	101	78.8	84.2	66.8	118	123	78.8
Asn	58.1	39.9	41.9	51.4	60.7	45.3	45	48	40.6	36.5	36.9	33.6	43.3	51.3	52.3	49.7	63.6	50.2	56.5	60.2	52.6	68.7	46.7	49	72.1	45	50.9	44.6	53.4	50.8	59.9
Asp	8.01	3.71	8.7	3.47	4.57	6.25	4.84	16	3.08	3.99	11.6	4.13	16.5	23.7	13.7	9.42	4.82	3.63	5.56	3.78	8.72	4.17	4.45	6.55	2.79	2	5.1	2.49	5.65	4.11	4.29
Cys	125	68.7	102	91.6	93.3	117	74.2	178	126	83.7	89.4	97	125	79.7	88.3	86.3	87.5	93.9	80.7	73.8	107	96.6	115	80.3	84.2	83.4	57.3	76.6	117	85.9	77.7
Gln	658	527	558	562	545	718	552	647	519	601	548	708	682	716	753	748	700	569	699	732	757	699	742	713	727	585	631	613	754	574	709
Glu	96.7	25.8	69.9	44.2	57.7	55.5	43.2	96.8	30.6	41.5	83.5	43.2	84.6	71.9	82.6	73	29.6	25.1	43.1	22.6	74.5	30.2	67.6	29.6	18.2	23.1	25.4	21	39	33.1	41
Gly	204	162	183	141	201	187	186	297	219	182	184	182	277	270	298	250	193	248	272	615	245	199	209	229	249	172	273	193	301	236	161
His	93.9	107	77.1	66.8	83.6	68.5	90.4	98.6	72.6	80.2	80.7	69.3	86	85	94.6	91.6	94.3	71.5	91.8	64.9	93.6	126	105	90.5	93.5	79.7	87.2	95.6	96.2	74.7	102
Ile	92.9	77.2	77.5	102	65.6	88.1	97.2	97.1	77.9	55.3	61.3	52.4	66.7	54.3	113	80.4	55.4	58.9	118	37.5	78.7	158	89.5	58.3	81.9	53.2	55.5	69.6	67.8	84.5	79.1
Leu	181	126	147	164	121	157	165	161	120	111	109	91.6	125	82.2	188	135	80.7	83	186	59.7	128	250	163	84.6	130	103	101	140	114	140	141
Lys	226	150	190	174	208	165	202	238	169	158	176	140	220	139	185	135	121	108	159	98	180	253	219	123	139	122	162	142	179	234	187
Met	26.4	23.3	25.2	23.2	27	27.7	28.3	27.9	22	21.3	19.7	16.2	24.7	22.9	34.6	32.5	23.1	17	32.8	21.5	24.9	47.1	32.9	22.8	27.2	21.3	26.4	24.6	34.4	31.6	30.7
Phe	78.3	63	65.4	51.2	69.4	68.9	66.2	84.4	48.9	52.9	54	51.6	61.8	52.1	71.4	52.8	46.6	47.4	82.9	35.2	57.6	76	67.1	53.4	76.6	55.8	51.8	63.9	61.3	60.7	64.2
Pro	341	177	191	177	198	209	238	252	268	185	188	257	184	144	355	352	94.2	152	426	144	221	549	216	225	160	112	187	174	200	208	167
Ser	108	112	62.9	75.4	92.7	86.2	112	118	98.3	68.9	98.3	58.9	127	148	123	127	108	108	104	150	116	132	105	117	131	95.3	103	132	118	87.8	131
Thr	169	133	112	106	122	113	103	134	143	113	132	63.6	141	135	144	141	121	128	105	114	140	268	161	123	112	75.6	185	93	171	166	109
Trp	64.6	41.8	57.7	70.8	58.1	78.9	59.4	71.6	49	63	51.5	49.7	61.6	53.1	73.5	68.1	58	52.5	63.5	21.9	60.8	82.8	75.3	49.8	67	46.7	64.5	64.8	62.2	71.1	56.5
Tyr	79.3	69.2	55.8	64.2	82.7	92.1	79.8	98.8	44.4	55.8	70.8	44.8	70.1	54.4	79.9	69.2	35.9	47.3	111	35.3	61.1	86	94.6	54.5	58.7	59.8	52.6	69.2	76.9	101	59.2
Val	281	198	226	245	238	244	235	262	230	207	201	176	242	164	241	197	139	160	253	111	219	304	281	151	200	181	181	242	207	232	213
1-Met-His	6.37	5.38	6.27	5.19	5.79	3.72	4.2	6.86	8.01	6.9	3.64	3.44	8.18	3.63	4.06	3.7	3.72	2.69	3.04	2.74	3.87	6.37	4.57	2.49	2.74	2.99	2.75	5.17	4.9	5.98	5.09
3-Met-His	15.5	4.63	4.31	3.36	17.1	5.3	2.75	4.87	19.8	1.35	2.64	0.539	27.5	2.47	1.58	2.71	0.32	0.268	0.322	0.412	0.638	23.1	5.3	0.203	0.259	0.256	1.35	11	5.5	4.92	2.4
ADMA	0.497	0.437	0.487	0.445	0.616	0.479	0.403	0.631	0.475	0.453	0.598	0.627	0.618	0.406	0.402	0.455	0.486	0.436	0.458	0.484	0.56	0.436	0.572	0.446	0.402	0.451	0.433	0.454	0.46	0.596	0.472
alpha-AAA	1.36	0.971	1.54	1.62	1.28	1.8	1.31	1.81	1.03	1.05	0.948	0.664	1.06	0.79	1.15	0.778	0.429	0.576	1.04	0.293	0.871	2.77	1.36	0.394	0.741	0.622	0.661	1.4	0.964	1.15	1.17
Betaine	28.6	19.6	26.8	25	24.4	21.3	26.3	28	34.5	21.7	25.4	37.4	30.1	22.7	39	35.9	15.6	25.3	30.4	21	28	45	24.4	24.1	32	26.1	26.2	28.3	26.7	30	24.1
Cit	49.5	27.2	38.6	30	39	28.4	20.2	42.2	38.9	28.1	32.5	28	34.3	20.8	21.7	22	23.8	27.1	40.2	32.3	30.5	28.4	32.9	29.6	27	33.3	30.9	18.2	40.5	41.5	10.7
Creatinine	68.3	75.2	82.6	64.9	60.9	74.6	64.4	67.1	118	63.6	44.5	77.8	63.9	50.8	76.1	66	74.5	54	69.7	71.1	81.3	86.6	79.1	52.4	56.6	55.8	53.1	85.1	84.1	51.8	79.6
Cystine	118	54.3	117	80.2	77.6	81.5	59.8	114	99.8	82.2	64.6	84.7	126	65.4	78.4	76.2	57.6	89.2	65.1	62.5	75.4	87.8	89.6	53.1	65.7	62.9	60.1	56.2	105	82.2	63.8
HArg	4.66	2.97	3.64	2.95	4.5	3.03	3.18	5.11	3.19	2.65	2.44	2.14	3.27	3.16	3.28	2.72	3.47	1.64	2.19	1.72	3.6	3.45	7.57	3.46	2.45	2.63	2.63	2.25	3.95	3.92	3.29
HCys	15.2	9.1	10.2	8.22	8.32	13.2	6.33	11.7	17.7	8.26	5.68	16.4	11.7	8.26	11.2	13.7	9.19	8.94	13	15.8	10.8	6.52	12.6	15.2	7.94	5.89	4.47	4.94	13	8.23	6.44
Kynurenine	2.31	1.63	2.73	2.19	2.65	2.61	2.05	2.08	2.93	2.4	2.27	3.1	2.88	1.77	1.56	1.78	1.8	1.57	1.51	1.58	1.95	2.49	2.76	2.01	1.76	1.51	1.55	2.35	2.16	2.72	3.96
Met-SO	0.837	0.786	0.805	0.524	0.678	0.717	0.9	0.866	0.558	0.42	0.63	0.86	0.665	0.708	0.875	0.842	0.463	0.507	0.992	0.557	0.531	2.72	0.627	0.579	0.977	0.421	0.638	0.756	0.563	0.877	0.749
Orn	104	64.1	71.3	70.1	62.5	52.2	84.6	102	67.2	65.7	66.8	52.2	81.6	60.3	76.4	50.7	33	59.7	91	82.3	98.1	94.9	86.6	71.2	57.8	45.2	61	54.7	55.4	103	43.4
ProBetaine	0.449	0.427	3.07	1.03	0.771	0.344	0.413	5.79	6.49	0.435	0.636	6	15.3	0.414	6.18	2.12	0.475	10.9	10.3	10.3	1.3	0.447	1.04	1.43	0.84	3.05	4.53	3.29	1.64	20.1	31.1
Sarcosine	4.2	3.25	3.72	3.25	3.62	5.09	4.27	3.74	3.97	4.15	4.4	4.05	3.6	3.46	5.14	4.69	2.98	3.2	4.44	3.57	4.32	6.73	6.08	5.2	3.85	5.45	5.31	6.68	5.53	6.17	5.95
SDMA	0.433	0.412	0.56	0.387	0.517	0.439	0.403	0.522	0.621	0.411	0.391	0.524	0.564	0.444	0.436	0.428	0.614	0.422	0.46	0.579	0.5	0.451	0.458	0.432	0.412	0.505	0.4	0.602	0.532	0.424	0.551
t4-OH-Pro	18	10.4	10.8	18.7	8.73	5.59	12.7	17.9	14.1	15.4	21.7	10.8	7.38	12	7.58	7.85	5.63	5.02	4.91	6.02	6.82	15.3	9.67	7.16	4.73	4.23	7.87	6.36	18.4	12.9	8.08
Taurine	91	80.4	99.7	47.2	78.8	85.6	59.1	157	77	89.1	310	47.1	260	300	321	277	61.3	60	64.9	51.7	298	80.8	66.1	72.5	63.6	61.8	91.5	86.1	85.2	82.4	69.2
TrpBetaine	0.457	0.218	0.474	0.24	0.321	0.623	0.186	0.261	0.196	0.876	0.478	0.107	0.136	0.715	0.806	1.06	1.99	0.534	1.12	1.85	0.594	0.177	0.346	1.76	3	2.34	1.15	0.161	0.165	0.364	0.082
CA	0.025	0.007	0.121	0.159	0.028	0.086	0.374	0.032	0.018	0.05	0.035	0.091	0.018	0.199	0.083	0.047	0.048	0.021	0.083	0.03	0.084	0.061	0.047	0.052	0.042	0.025	0.016	0.186	0.016	0.924	0.009
DCA	0.29	0.218	0.403	1.05	0.207	0.408	0.803	0.254	0.795	0.191	0.365	0.448	0.023	0.222	0.042	0.475	0.053	0.071	0.262	0.134	0.167	0.396	0.561	0.297	0.198	0.067	0.352	0.285	0.148	0.771	0.176
GCDCA	0.33	0.218	0.38	0.171	0.802	0.494	0.869	0.794	0.206	0.258	0.41	0.578	1.36	1.44	2.3	1.39	0.443	0.446	0.576	0.262	0.512	2.14	0.451	0.714	1.2	0.176	0.095	0.684	0.232	0.716	0.371
GDCA	0.167	0.172	0.447	0.378	0.296	0.67	0.855	0.665	0.378	0.144	0.132	0.448	0	0.381	0.289	0.943	0.05	0.204	0.28	0.143	0.138	0.438	0.461	0.467	1.08	0.098	0.085	0.582	0.14	0.564	0.269
GLCA	0.097	0.032	0.032	0.005	0.006	0.008	0.049	0.04	0.03	0.006	0.013	0.027	0.002	0.006	0.055	0.087	0.007	0.002	0.007	0.007	0.003	0.013	0.03	0.013	0.045	0.005	0.013	0.008	0.006	0.025	0.017
GLCAS	0.252	0.099	0.305	0.117	0.041	0.37	0.445	0.199	0.45	0.112	0.624	0.508	0.015	0.078	0.634	0.852	0.199	0.029	0.38	0.271	0.079	0.069	0.225	0.389	0.352	0.188	0.185	0.185	0.153	0.239	0.392
GUDCA	0.07	0.032	0.045	0.025	0.118	0.041	0.079	0.096	0.027	0.047	0.076	0.051	0.377	0.255	0.434	0.292	0.028	0.085	0.137	0.033	0.144	0.349	0.106	0.157	0.076	0.08	0.026	0.175	0.153	0.098	0.063
TCA	0.011	0.057	0.017	0.009	0.073	0.015	0.03	0.027	0.013	0.034	0.015	0.014	0.018	0.123	0.024	0.026	0.073	0.014	0.031	0.01	0.029	0.073	0.013	0.019	0.103	0.017	0.014	0.13	0.013	0.025	0.063
TCDCA	0.054	0.171	0.062	0.02	0.325	0.026	0.103	0.082	0.032	0.113	0.05	0.08	0.201	0.397	0.075	0.069	0.205	0.056	0.064	0.018	0.093	0.342	0.049	0.056	0.224	0.051	0.026	0.236	0.047	0.067	0.171
TDCA	0.021	0.144	0.073	0.032	0.139	0.03	0.091	0.057	0.046	0.039	0.012	0.054	0.001	0.085	0.008	0.04	0.027	0.029	0.046	0.007	0.026	0.062	0.038	0.036	0.226	0.022	0.019	0.159	0.027	0.044	0.134
TMCA	0.002	0.08	0.025	0.002	0.042	0.002	0.006	0.003	0.004	0.004	0.001	0.003	0	0.011	0.009	0.013	0.011	0.002	0.021	0.003	0.009	0.005	0.002	0.005	0.035	0.009	0.009	0.049	0.004	0.006	0.008
beta-Ala	3.55	4	3.02	2.36	2.75	4.29	2.93	3.88	3.09	2.99	4.39	3.28	4.92	2.54	3.98	2.61	2.08	1.44	2.36	1.63	3.92	13	2.78	2.31	1.56	2.05	2.28	2.32	3.51	2.15	8.64
GABA	0.181	0.13	0.157	0.137	0.192	0.171	0.149	0.172	0.169	0.16	0.192	0.236	0.167	0.138	0.193	0.167	0.142	0.154	0.136	0.191	0.176	0.147	0.178	0.16	0.14	0.17	0.129	0.157	0.18	0.169	0.139
Putrescine	0.16	0.091	0.157	0.082	0.172	0.136	0.073	0.176	0.108	0.107	0.177	0.163	0.184	0.413	0.132	0.144	0.152	0.178	0.085	0.216	0.201	0.123	0.124	0.124	0.082	0.186	0.157	0.147	0.156	0.194	0.175
Serotonin	0.424	0.172	0.365	0.157	0.042	0.572	0.307	0.731	0.291	0.271	1.17	0.162	1.02	1.45	2.27	2.73	0.313	0.314	0.322	0.326	1.48	0.208	0.048	0.498	0.192	0.309	0.068	0.219	0.448	0.337	0.175
AconAcid	7.39	7.74	7.84	5.8	8.32	5.77	8.64	6.71	9.17	5.08	7.58	9.2	7.46	5.06	6.76	9.58	7.71	3.49	7.72	5.68	6.53	5.09	7.21	4.56	8.55	7.02	3.45	8.66	8.18	6.01	5.52
HipAcid	19.9	10.6	4.3	3.29	3.94	3.26	5.54	2.39	13.7	7.33	1.09	3.11	0.665	1.34	2.63	5.15	7.8	1.57	2.03	3.35	4.77	0.303	5.4	3.75	6.22	10.7	2.51	7.16	0.832	15.9	1.52
Lac	1750	1624	2468	1696	2493	2497	1967	3061	1945	1624	3667	2402	2166	2756	2208	2493	1361	978	2545	1961	4727	2238	2288	1802	1606	1090	1056	1520	2605	1494	1321
Cer(d16:1/20:0)	0.122	0.133	0.065	0.065	0.132	0.151	0.08	0.122	0.109	0.098	0.143	0.103	0.093	0.081	0.105	0.086	0.039	0.092	0.134	0.061	0.126	0.058	0.097	0.039	0.088	0.172	0.065	0.103	0.105	0.116	0.067
Cer(d16:1/22:0)	0.327	0.327	0.212	0.252	0.503	0.721	0.334	0.552	0.377	0.45	0.328	0.3	0.361	0.198	0.375	0.314	0.16	0.247	0.309	0.2	0.373	0.129	0.446	0.232	0.264	0.509	0.178	0.407	0.391	0.527	0.168
Cer(d16:1/23:0)	0.137	0.174	0.133	0.108	0.306	0.507	0.148	0.353	0.311	0.171	0.226	0.142	0.173	0.115	0.185	0.108	0.123	0.143	0.171	0.134	0.23	0.022	0.261	0.101	0.195	0.293	0.072	0.151	0.179	0.319	0.119
Cer(d16:1/24:0)	0.197	0.193	0.138	0.121	0.384	0.51	0.119	0.378	0.233	0.247	0.212	0.186	0.239	0.149	0.206	0.187	0.109	0.151	0.2	0.168	0.263	0.126	0.263	0.123	0.253	0.29	0.12	0.153	0.161	0.384	0.108
Cer(d18:1/16:0)	0.577	0.542	0.4	0.408	0.459	0.405	0.367	0.499	0.549	0.831	0.719	0.575	0.561	0.445	0.633	0.507	0.436	0.458	0.64	0.425	0.457	0.462	0.577	0.488	0.502	0.538	0.62	0.628	0.511	0.391	0.451
Cer(d18:1/18:0)	0.205	0.194	0.137	0.259	0.218	0.184	0.199	0.209	0.255	0.258	0.247	0.192	0.199	0.135	0.153	0.137	0.13	0.159	0.212	0.116	0.176	0.137	0.237	0.129	0.126	0.169	0.121	0.16	0.179	0.17	0.131
Cer(d18:1/18:1)	0.027	0.034	0.022	0.019	0.023	0.02	0.025	0.028	0.021	0.029	0.029	0.021	0.026	0.027	0.022	0.025	0.021	0.023	0.023	0.024	0.026	0.026	0.023	0.024	0.028	0.023	0.028	0.022	0.028	0.025	0.025
Cer(d18:1/20:0(OH))	0.465	0.753	0.357	0.486	0.397	0.33	0.4	0.33	0.84	0.722	0.423	0.465	0.527	0.645	0.328	0.435	0.565	0.391	0.422	0.532	0.376	0.421	0.358	0.354	0.315	0.437	0.339	0.51	0.571	0.328	0.443
Cer(d18:1/20:0)	0.207	0.138	0.112	0.397	0.109	0.148	0.13	0.217	0.264	0.259	0.153	0.142	0.176	0.103	0.156	0.074	0.084	0.098	0.282	0.077	0.123	0.098	0.192	0.085	0.108	0.104	0.105	0.087	0.099	0.126	0.06
Cer(d18:1/22:0)	1.06	0.74	0.566	1.21	1.04	1.27	0.768	1.36	1.15	1.59	1.33	0.942	1.17	0.882	1.26	1.06	0.549	0.719	1.16	0.786	0.847	0.676	1.22	0.789	0.934	0.844	0.743	0.761	0.836	1.02	0.478
Cer(d18:1/23:0)	0.946	1.15	0.66	1	1.31	1.44	1.04	1.39	1.54	1.47	1.22	0.998	1.11	0.911	1.27	0.668	0.49	0.863	1.23	0.731	1.04	0.572	1.39	0.704	1.27	1.14	0.635	0.955	0.823	1.19	0.556
Cer(d18:1/24:0)	3.02	2.47	1.75	2.78	2.99	3.67	1.69	3.62	3.98	5.33	3.37	2.74	3.19	2.16	2.74	2.97	1.58	2.23	3.28	2.77	2.49	1.64	3.82	2.18	2.93	2.67	1.85	2.03	2.25	3.32	1.51
Cer(d18:1/24:1)	1.34	1.73	1.17	1.23	1.44	1.14	1.1	1.6	1.71	2.27	1.81	1.77	1.59	1.22	1.68	1.11	1.02	1.17	1.65	1.42	1.38	1.23	1.77	1.4	1.43	1.28	1.17	1.5	1.58	1	0.989
Cer(d18:1/25:0)	0.254	0.467	0.329	0.285	0.379	0.261	0.287	0.432	0.602	0.404	0.448	0.437	0.505	0.259	0.333	0.172	0.238	0.339	0.425	0.325	0.361	0.247	0.358	0.285	0.534	0.439	0.248	0.384	0.363	0.39	0.249
Cer(d18:1/26:0)	0.077	0.115	0.086	0.088	0.104	0.102	0.088	0.103	0.123	0.137	0.133	0.078	0.142	0.064	0.088	0.091	0.032	0.062	0.133	0.083	0.054	0.109	0.116	0.037	0.096	0.093	0.055	0.07	0.077	0.111	0.076
Cer(d18:1/26:1)	0.035	0.058	0.029	0.04	0.024	0.021	0.018	0.027	0.021	0.042	0.027	0.028	0.04	0.027	0.019	0.021	0.017	0.027	0.039	0.014	0.027	0.03	0.019	0.029	0.032	0.023	0.029	0.018	0.058	0.024	0.013
Cer(d18:2/16:0)	0.125	0.122	0.063	0.075	0.124	0.097	0.105	0.096	0.086	0.108	0.123	0.104	0.127	0.065	0.134	0.096	0.085	0.068	0.153	0.077	0.114	0.1	0.118	0.093	0.116	0.096	0.089	0.162	0.116	0.095	0.068
Cer(d18:2/18:0)	0.087	0.122	0.068	0.093	0.077	0.102	0.08	0.09	0.094	0.13	0.073	0.075	0.095	0.071	0.095	0.102	0.061	0.087	0.115	0.088	0.082	0.032	0.106	0.06	0.073	0.089	0.059	0.113	0.098	0.109	0.08
Cer(d18:2/20:0)	0.057	0.049	0.06	0.087	0.074	0.074	0.065	0.118	0.064	0.123	0.088	0.055	0.105	0.05	0.089	0.048	0.055	0.062	0.09	0.067	0.091	0.059	0.093	0.047	0.068	0.06	0.066	0.043	0.093	0.075	0.036
Cer(d18:2/22:0)	0.346	0.252	0.224	0.312	0.277	0.427	0.291	0.389	0.345	0.481	0.31	0.246	0.328	0.187	0.412	0.376	0.164	0.26	0.242	0.283	0.305	0.212	0.389	0.329	0.407	0.314	0.238	0.31	0.267	0.296	0.14
Cer(d18:2/23:0)	0.095	0.095	0.075	0.134	0.169	0.192	0.128	0.191	0.199	0.159	0.163	0.117	0.181	0.102	0.178	0.119	0.069	0.12	0.102	0.128	0.144	0.082	0.145	0.115	0.209	0.175	0.075	0.145	0.147	0.134	0.072
Cer(d18:2/24:0)	0.483	0.48	0.308	0.386	0.489	0.72	0.323	0.644	0.627	0.902	0.499	0.452	0.556	0.406	0.55	0.556	0.315	0.488	0.428	0.636	0.506	0.331	0.495	0.539	0.728	0.559	0.341	0.475	0.416	0.637	0.276
Cer(d18:2/24:1)	0.277	0.415	0.221	0.217	0.283	0.198	0.319	0.311	0.398	0.45	0.294	0.269	0.315	0.168	0.38	0.263	0.215	0.269	0.253	0.351	0.23	0.268	0.321	0.355	0.323	0.269	0.21	0.392	0.343	0.225	0.196
CE(14:0)	20.1	21.2	12.6	18.1	23.6	23.2	7.42	33.2	14.2	32.9	27.3	31.9	16.8	9.5	10	8.57	9.03	11.7	22.1	7.96	23.7	10.5	15.3	12.4	26.1	23.5	8.89	12.8	13.1	23.1	13
CE(14:1)	0.138	0.128	0.109	0.127	0.138	0.139	0.069	0.255	0.089	0.181	0.202	0.265	0.105	0.075	0.067	0.07	0.091	0.135	0.207	0.065	0.143	0.05	0.102	0.078	0.091	0.116	0.095	0.079	0.111	0.299	0.078
CE(15:0)	6.78	9.27	5.77	6.25	7.43	8.04	3.3	10.7	8.51	6.17	9.24	7.85	5.8	4.55	5.06	5.27	3.68	5.66	9.33	1.43	8.29	4.63	5.27	5.44	9.31	11.9	4.31	7.57	4.64	7.48	5.38
CE(15:1)	0.634	0.922	0.596	0.604	0.63	0.719	0.199	0.877	0.532	1.04	0.8	0.676	0.498	0.521	0.159	0.694	0.589	0.17	0.82	0.074	0.498	0.57	0.582	0.575	0.176	0.565	0.187	0.625	0.588	0.948	0.212
CE(16:0)	160	218	162	271	206	176	115	312	294	608	251	237	158	132	132	129	179	173	232	97.2	173	176	152	227	222	270	115	151	166	184	180
CE(16:1)	43.1	69.8	44.2	60.7	81.2	69.5	20.5	99.8	28.4	142	55.4	136	57.1	38	14	16.1	39	58.2	93.6	40.7	46.6	22.5	41.1	52.5	36.2	50.1	21.6	26.3	31.8	104	34
CE(17:0)	7.16	6.61	3.86	6.66	5.15	4.56	2.35	7.07	7.47	9.15	5.79	5.42	3.6	2.91	2.29	3.44	3.39	3.66	7.13	0.521	4.48	3.46	3.8	3.78	5.81	7.26	2.79	3.68	3.27	6	4.19
CE(17:1)	4.39	4.35	2.51	4.42	4.25	4.38	2.24	6.45	3.91	8.34	4.65	5.69	2.7	2.73	1.4	1.75	1.97	3.65	5.16	1.3	3.69	2.15	3.37	2.88	3.45	4.2	2.21	2.45	2.1	6.69	2.64
CE(18:0)	12.6	14.3	9.31	17	13.3	11.4	7.76	22.7	18	47.8	16.4	17.5	9.73	12.4	9.2	10.3	11.2	11.4	20.7	7.29	12.6	9.42	15.7	13.6	15	17.7	7.53	9.11	10.1	18.4	10.3
CE(18:1)	290	343	244	374	335	281	180	519	460	1099	384	447	239	303	254	269	321	310	465	199	285	232	360	403	401	452	197	236	237	540	249
CE(18:2)	1113	1309	681	1360	1515	1041	762	2155	2165	3554	1586	1028	1277	918	938	931	1083	1013	1262	647	944	1217	1143	1465	1976	1783	864	1110	999	1445	811
CE(18:3)	50.4	39.9	27	54.7	57	91.2	15.5	108	44.1	186	78.8	71.9	59	40.8	28.3	33.4	20.6	44.1	52.9	31.5	57.7	34.9	41.8	55.6	79.3	54	26.2	37.5	37	87	33.9
CE(20:0)	1.41	3.21	1.78	1.32	1.7	2.93	1.5	2.66	1.61	4	3.43	1.69	2.73	1.1	3.66	2.94	1.6	0.919	3.51	1.04	1.42	1.46	1.31	1.58	3.05	2.85	2.67	1.38	1.73	3.52	1.47
CE(20:1)	1.27	1.28	1.23	0.477	0.414	1.15	0.382	1.54	1.03	2.94	1.51	1.1	1.06	0.992	1.2	1.67	0.971	1.26	0.488	0.294	1.06	0.965	0.473	1.17	1.81	0.958	0.99	1.27	1.15	1.14	0.454
CE(20:3)	26.4	20.3	16.7	24.6	29.1	19.1	8.92	41.4	22	79	29	23.8	27.7	16.2	13.3	13.4	18.2	21.1	30.9	8.23	19.9	13.2	19.3	28	19.7	24.1	8.88	13.1	14.3	39.9	21.1
CE(20:4)	249	222	245	222	262	154	111	307	271	672	360	184	205	142	127	146	166	237	258	97.1	130	221	165	260	242	228	118	186	174	268	246
CE(20:5)	26.9	87.7	48.1	95.9	101	35.3	23.8	81.8	59	109	47.5	99.3	27.8	17.3	61.6	43.6	19.1	90.7	44.2	16.8	82.6	102	38.4	30.7	55.7	65.1	76.4	90.8	187	68.1	35.9
CE(22:1)	0.021	0.15	0.042	0.047	0.145	0.149	0.028	0.187	0.004	0.217	0.221	0.171	0.182	0.033	0.047	0.044	0.067	0.163	0.2	0.161	0.148	0.063	0.073	0.078	0.053	0.076	0.145	0.172	0.219	0.175	0.043
CE(22:2)	0.053	0.202	0.063	0.058	0.114	0.137	0.031	0.163	0.259	0.114	0.213	0.06	0.198	0.117	0.059	0.07	0.072	0.049	0.135	0.058	0.061	0.053	0.178	0.055	0.119	0.151	0.129	0.117	0.063	0.127	0.059
CE(22:5)	2	1.37	1.43	1.62	1.98	1.35	0.437	2.43	1.96	4.86	2.79	2.14	1.44	1.2	0.787	1.3	1.13	1.75	2.15	0.793	1.07	1.38	1.28	1.74	2.03	1.84	0.98	0.972	1.37	2.46	1.79
CE(22:6)	25	37.2	25.6	48.9	45.8	11.3	14.6	27.6	55	50.1	24.4	13.4	20.6	14.2	21.7	21.6	26.2	34.5	18.3	11	25.2	36.5	20.6	25.5	25.5	31.3	27.6	29.7	34.3	27.5	24.3
p-Cresol-SO4	18.9	51.4	77.8	6.96	13.7	31.7	53.8	17.6	132	7.19	37.3	81.8	50.6	7.56	43.2	27.6	27.2	5.77	8.13	68.7	10.6	2.85	25.6	45.6	81.4	16.5	36.5	60.1	46.8	91	25.3
DG(16:0_18:1)	4.26	2.28	3.45	15.2	2.53	4.92	4.91	5.63	3.87	4.48	2.27	6.34	3.43	2.32	5.77	1.68	1.89	1.42	8.18	1.62	6.09	2.4	3.74	1.87	1.56	2.39	1.42	1.31	1.92	3.18	1.94
DG(16:0_18:2)	2.79	1.35	1.81	9.1	1.45	2.71	1.71	3.1	3.41	2.18	1.42	1.96	1.83	0.673	2.5	1.14	1.09	1.42	5.12	0.967	2.93	1.71	1.86	1.02	0.973	1.61	0.636	0.823	1.25	2.02	1.08
DG(18:1_18:1)	3.46	1.98	3.5	10.6	1.71	2.94	3.56	5.82	3.66	4.34	2.81	5.03	3.11	2.7	5.74	2.82	2.78	1.89	6.15	2.17	4.92	2.63	3.51	1.5	1.86	3.41	1.5	1.19	2.25	3.28	1.49
DG(18:1_18:2)	10.5	5.71	7.86	28.8	4.75	7.02	5.97	15.4	14.8	9.34	6.66	6.66	8.89	4.53	8.89	5.89	6.41	8.58	14.3	5.43	8	6.4	7.52	3.9	4.44	8.29	3.45	3.25	5.9	7.67	3.76
DG(18:2_18:2)	5.42	3.01	2.99	14.1	2.29	3.13	2.32	6.73	11.4	3.74	2.69	1.92	4.22	1.6	2.8	2.26	2.6	7.69	6.35	2.07	2.77	3.97	2.93	2.02	2.68	3.31	1.56	2.09	2.59	3.63	1.85
Cer(d18:0/24:0)	0.286	0.474	0.14	0.607	0.225	0.392	0.299	0.401	0.292	0.672	0.603	0.282	0.48	0.241	0.387	0.517	0.255	0.124	0.434	0.307	0.354	0.295	0.553	0.255	0.322	0.345	0.156	0.308	0.287	0.495	0.121
Cer(d18:0/24:1)	0.151	0.259	0.156	0.306	0.177	0.145	0.168	0.177	0.155	0.35	0.282	0.183	0.21	0.09	0.171	0.23	0.189	0.134	0.223	0.155	0.205	0.149	0.327	0.141	0.154	0.162	0.133	0.176	0.191	0.243	0.101
AA	2.57	6.33	1.58	5.41	3.17	3.86	1.36	3.05	3.05	3.65	3.61	1.08	6.05	2.8	2.28	2.47	2.27	2.39	1.62	7.44	0.331	1.1	3.98	1.84	1.43	3.74	2.49	2.41	4.06	1.61	5.31
DHA	0.727	10.8	1.08	9.53	5.84	2.54	1.34	2.21	3.87	2.25	3.01	1.41	5.89	2.36	2.16	2.13	5.68	4.54	0.716	5.62	3.24	1.82	4.24	2.9	0.741	4.6	4.82	7.55	12.2	1.96	5.36
EPA	0	0.724	0.181	0.752	0.492	0.607	0.198	0.223	0.326	0.089	0.134	0.347	0.934	0.056	0.198	0.133	0.297	0.483	0.112	0.615	0.319	0.021	0.387	0.026	0.051	0.43	0.617	0.864	1.08	0.156	0.248
FA(18:1)	16.2	94.4	14.6	95.7	96.3	90.9	35.9	115	72.2	71.1	178	58.6	233	96.9	94.2	30	194	156	34.8	231	59.2	18.1	152	129	25	144	50.8	116	169	34	91.8
FA(18:2)	7.66	37.7	4.76	30.3	25.6	24.7	8.18	24.5	25.6	19	37.5	11.3	79.4	29.1	16.4	8.54	35.3	41.6	15.5	48.2	15.6	6.7	27.6	30.2	9.81	27.6	41.8	29	39.2	10.5	53.5
FA(20:1)	0.269	1.72	0.26	0.883	0.919	1.03	0.525	1.1	0.736	0.882	1.86	0.677	1.88	1.03	0.756	0.631	2.55	1.34	0.497	2.13	0.9	0.251	1.24	1.21	0.369	1.88	0.615	1.48	2.61	0.507	0.971
FA(20:2)	0.242	0.761	0.152	0.743	0.713	0.708	0.208	0.676	0.679	0.764	0.96	0.417	1.41	0.474	0.319	0.206	1.44	0.965	0.185	1.28	0.371	0.143	0.98	0.903	0.151	0.978	0.39	1.18	1.2	0.258	0.558
FA(20:3)	0.201	0.415	0.107	0.42	0.399	0.527	0.119	0.374	0.244	0.312	0.54	0.226	0.89	0.29	0.226	0.171	0.535	0.451	0.161	0.739	0.282	0.078	0.517	0.324	0.083	0.327	0.166	0.472	0.541	0.183	0.345
lysoPC a C16:0	96.3	79.1	69.1	93.6	63.1	93	75.4	95	90.8	104	71.7	114	84.2	86.6	78.4	69.3	63.4	96.8	111	99.9	132	90.4	81.5	86.1	98.6	53.8	82.4	76.7	82.3	73.9	43.1
lysoPC a C16:1	2.31	2.65	2.35	2.38	2.22	4.19	2.04	3.1	1.34	2.04	2.2	4.82	2.75	2.39	1.9	1.73	1.87	3.23	3.64	3.82	3.97	1.94	2.06	2.78	2.29	1.3	1.58	1.79	2.02	2.88	0.901
lysoPC a C17:0	2.67	1.53	1.42	1.66	1.25	1.69	1.38	1.82	2.07	1.13	1.91	1.73	1.49	1.67	1.62	1.76	1.07	2.31	2.24	1.23	3.11	1.73	1.31	1.35	2.38	1.2	1.52	1.75	1.38	1.62	0.884
lysoPC a C18:0	31	22.6	17.6	29.5	20.8	24.7	20.5	33	30.5	36.3	25.7	32.8	29.2	27.6	28	25.3	15.1	28.5	31.5	27.3	39.7	30.2	25.4	30.6	36.2	17.8	27.2	24.3	28.1	26.6	10.7
lysoPC a C18:1	18.5	16.6	13	18.5	11.2	26.1	18.8	21.8	17.1	21.5	19.5	26.4	16.9	31.5	28.1	25.6	12.5	24.4	28.7	27.6	34.5	20.4	19.2	30.1	31	13	19.6	16.6	18.2	20.7	9.09
lysoPC a C18:2	33.4	29.9	19.1	41.5	20.2	50.2	38.2	38.8	32	29.5	30	26	27.3	55.4	55	38.2	19.4	45.3	57.3	36.9	64.5	44.2	34.1	65.7	83.5	17.7	31.5	33.3	25.2	34.9	13.6
lysoPC a C20:3	2.71	1.62	1.38	2.52	1.47	3.74	1.65	2.9	1.3	2.36	2.35	2.81	3.33	2.55	2.78	1.86	1.11	2.74	3.5	2.18	4.67	1.97	2.21	3.19	2.43	0.963	1.63	1.57	1.56	2.71	1.52
lysoPC a C20:4	8.98	5.22	5.85	5.95	4.4	7.47	5.57	6.73	4.69	6	8.01	6.63	6.12	6.53	5.82	5.4	3.39	8.67	7.72	6.42	8.43	7.64	5.24	8.74	7.73	3.04	5.01	5.92	5.87	5.52	6.34
lysoPC a C24:0	0.433	0.099	0.151	0.269	0.164	0.181	0.087	0.121	0.154	0.13	0.487	0.201	0.099	0.128	0.252	0.231	0.144	0.102	0.098	0.158	0.141	0.118	0.119	0.131	0.202	0.157	0.431	0.121	0.254	0.18	0.218
lysoPC a C26:0	0.668	0.148	0.211	0.389	0.198	0.377	0.132	0.17	0.216	0.188	0.867	0.428	0.178	0.181	0.445	0.4	0.266	0.116	0.158	0.311	0.198	0.134	0.17	0.166	0.3	0.21	0.621	0.143	0.279	0.272	0.349
lysoPC a C28:0	0.662	0.163	0.194	0.4	0.242	0.35	0.15	0.194	0.242	0.244	0.834	0.351	0.163	0.237	0.477	0.385	0.271	0.118	0.185	0.233	0.217	0.144	0.22	0.181	0.4	0.236	0.585	0.184	0.249	0.315	0.287
lysoPC a C28:1	0.538	0.199	0.208	0.274	0.301	0.278	0.134	0.202	0.222	0.212	0.646	0.315	0.17	0.2	0.323	0.317	0.236	0.166	0.19	0.279	0.187	0.141	0.187	0.181	0.391	0.257	0.457	0.229	0.3	0.285	0.315
PC aa C24:0	0.914	0.253	0.36	0.399	0.328	0.394	0.175	0.187	0.282	0.25	1.36	0.533	0.163	0.227	0.495	0.516	0.314	0.173	0.224	0.409	0.248	0.176	0.226	0.209	0.461	0.258	0.7	0.226	0.508	0.371	0.52
PC aa C28:1	3.35	3.21	2.53	2.15	4.92	4.16	2.21	3.87	3.38	3.39	4.57	3.77	3.49	2.27	3.06	2.95	2.41	2.65	3.78	2.51	3.29	2.17	3.63	1.81	3.51	3.72	3.45	4.27	3	4	2.78
PC aa C30:0	4.64	4.1	3.76	4.15	5.21	7.35	2.24	4.45	2.78	4.36	6.1	5.7	4.79	2.19	3.27	2.75	2.89	2.93	5.79	2.78	5.64	2.74	4.66	2.87	4.83	3.7	4.86	4.71	3.62	5.22	2.63
PC aa C30:2	0.002	0.001	0.001	0.001	0.002	0.002	0.001	0.001	0.001	0.001	0.002	0	0	0	0.001	0.001	0	0	0.001	0.001	0	0.001	0.002	0.001	0.002	0	0.002	0	0.001	0.001	0.001
PC aa C32:0	14.4	14.1	11.7	13.4	17	17.9	9.02	14.1	13.8	16.8	18.3	18.2	18.9	10.9	14.7	13.8	11	12.5	16.5	10.9	18.4	12.5	12.6	12.2	13.9	13.3	17.6	18.4	15	13.2	12.3
PC aa C32:1	14.3	15.4	13.3	18.1	20.3	40.5	7.32	19.6	6.82	16.4	14.9	37.2	19.8	8.37	7.26	5.45	10.8	13.6	23.7	17	19.1	6.03	13	13.9	10.9	10.5	10.3	10.4	11.5	23.9	7.57
PC aa C32:2	4.04	3.73	2.72	4.41	5.8	7.85	1.99	5.59	2.97	3.81	5.61	4.55	4.84	1.63	2.97	1.88	3.44	3.3	5.24	3.59	4.74	2.05	4.01	4.91	6.85	3.05	2.5	3.16	2.56	4.87	1.2
PC aa C32:3	0.644	0.508	0.33	0.507	0.603	0.714	0.375	0.468	0.499	0.543	0.77	0.426	0.538	0.28	0.438	0.401	0.356	0.42	0.497	0.384	0.511	0.392	0.492	0.411	0.636	0.439	0.506	0.535	0.466	0.51	0.341
PC aa C34:1	174	197	155	226	174	292	138	229	189	275	211	323	206	173	188	179	169	173	276	221	230	123	190	162	187	210	181	186	172	265	140
PC aa C34:2	334	380	216	462	434	460	307	433	523	486	398	354	398	267	330	291	362	337	527	370	385	296	352	350	522	380	376	425	281	440	209
PC aa C34:3	13.3	13.6	8.25	14.3	17.1	33.3	8.11	20.8	11.8	20.8	21.9	17.2	16.4	9.88	11.7	10.3	13.3	14	19.1	18.7	19.9	10.5	12.5	16.7	20.3	12.1	9.81	14.3	10.5	20.3	5.53
PC aa C34:4	2.47	1.6	1.85	1.69	2.59	3.49	0.954	2.48	1.3	2.17	3.51	2.09	1.96	0.712	1.09	0.921	1.1	1.63	1.96	1.17	2.06	1.33	1.67	1.82	2.52	0.955	0.957	1.73	1.26	2.44	0.719
PC aa C36:0	1.82	2.01	0.962	2.51	1.77	0.788	0.878	0.69	1.56	0.768	1.32	0.93	1.28	0.696	1.24	1.22	0.886	0.977	0.498	0.608	2.05	2.83	1.56	0.994	1.03	0.85	1.74	3.22	2.16	0.532	0.883
PC aa C36:1	46.3	40	31.3	49.9	43.4	66.4	34.6	55.8	39.2	65.4	59.1	66.1	51.4	43.5	56.4	53.5	29	35.8	54.5	37.2	53	29.2	47.6	35.8	43.7	45.7	42.4	41.6	38.7	75.6	22.4
PC aa C36:2	223	221	135	273	256	262	191	286	274	295	271	225	251	188	259	235	154	186	286	190	222	179	223	232	293	237	224	263	177	300	92.7
PC aa C36:3	123	102	82.1	122	126	169	85	154	133	159	145	143	156	104	127	130	116	112	175	124	141	92.7	110	127	167	116	104	127	81.9	174	63.1
PC aa C36:4	185	159	185	158	187	203	121	187	177	217	213	173	174	101	108	124	154	186	223	145	153	153	129	149	178	132	129	202	134	191	179
PC aa C36:5	11.7	21.2	14.1	22.3	33.2	22.9	11.4	19.5	15.7	17	19.1	35.5	11.9	6.43	18.6	13.9	7.69	27.8	17.2	11.6	32	26.3	12.9	10.2	17.4	12.7	24.7	45.5	50	19.9	9.23
PC aa C36:6	0.794	0.948	0.678	0.955	1.31	0.88	0.405	0.805	0.751	0.606	0.906	0.818	0.579	0.296	0.719	0.509	0.489	1.06	0.6	0.476	1.27	0.939	0.628	0.591	0.946	0.518	0.755	1.11	1.06	0.799	0.329
PC aa C38:0	2.33	2.39	1.75	2.36	2.66	1.49	1.45	1.88	2.67	2.56	1.96	1.46	1.88	1.77	2.36	2.89	1.92	2.07	1.2	1.34	2.5	4.52	2.63	2.08	2.21	1.97	3.15	4.33	2.71	1.82	1.65
PC aa C38:1	0.587	0.495	0.15	0.545	0.439	0.446	0.388	0.402	0.386	0	0.444	0.482	0.454	0.252	0.712	1.05	0.342	0.553	0.12	0.175	0.634	0.808	0.49	0.409	0.299	0.591	0.73	0.993	1.15	0.218	0.175
PC aa C38:3	49.7	37.3	33.4	41.6	53.3	46.8	24.4	57.5	31.2	66	46.3	53.7	66.5	30.4	42.3	36.9	30.1	37.6	50.3	31.8	40.8	31.8	39.8	37.9	38.5	31	31.4	43.2	32.8	70.6	27.9
PC aa C38:4	122	83.8	103	82.2	111	86.5	56.9	112	81.1	126	128	101	108	59.8	72.1	81.4	63.5	95.9	93.7	68.8	69.3	81.2	72	83.8	94.8	73.1	65.6	112	75.5	130	97.5
PC aa C38:5	41.4	39	36.7	39.5	49.3	41	22.2	49.5	43.5	50.7	49.3	67.5	39.3	26.9	37.3	45.4	28.4	49.4	47.6	37.8	42.1	42	30.2	35.2	51.4	34.5	38.5	61.4	56.9	53.8	32.1
PC aa C38:6	52.1	72.8	51	82.6	80.7	40.5	35.9	50.1	93.7	49.7	44.9	41.3	46.7	30	56.8	55.7	56.3	84.1	46.1	43.1	70.4	73	44.7	43.8	52.7	53.5	82.4	94.1	90.5	50.7	46.5
PC aa C40:2	0.294	0.224	0.162	0.227	0.248	0.199	0.151	0.218	0.24	0.236	0.286	0.246	0.219	0.175	0.278	0.352	0.217	0.258	0.207	0.214	0.186	0.308	0.182	0.255	0.266	0.182	0.344	0.309	0.525	0.25	0.146
PC aa C40:3	0.45	0.468	0.316	0.385	0.519	0.334	0.271	0.402	0.41	0.433	0.525	0.488	0.523	0.29	0.471	0.471	0.385	0.468	0.422	0.364	0.424	0.512	0.358	0.386	0.465	0.41	0.685	0.687	1.02	0.468	0.254
PC aa C40:4	4.4	2.23	2.3	2.13	2.99	3.23	1.43	3.33	2.46	4.17	3.15	4.38	4.02	2.24	2.25	2.54	1.73	2.31	3.25	1.98	2.42	1.94	2.23	2.46	2.73	2	1.98	2.79	2.54	3.88	2.35
PC aa C40:5	9	5.39	5.18	7.64	6.95	6.3	3.04	7.32	5.42	9.1	6.38	12.4	6.94	4.3	5.23	6.18	3.3	6.33	7.36	5.09	5.59	5.02	4.95	5.28	7.81	5.1	4.75	5.92	6.85	9.55	5.13
PC aa C40:6	20.2	20.2	17.6	32.1	28.5	12.2	10.1	16.6	22.2	16.4	15.2	13.7	16.4	9.28	20.7	17.6	13.9	22.2	12.6	11.4	20.8	22.3	14.7	13.6	16.4	15.8	24	25.7	28.9	21.2	14.1
PC aa C42:0	0.386	0.461	0.368	0.453	0.356	0.373	0.262	0.308	0.407	0.361	0.515	0.413	0.484	0.299	0.421	0.508	0.459	0.524	0.366	0.397	0.482	0.735	0.578	0.546	0.509	0.444	0.747	0.964	0.486	0.278	0.37
PC aa C42:1	0.236	0.249	0.181	0.232	0.211	0.193	0.125	0.168	0.256	0.18	0.264	0.213	0.19	0.175	0.234	0.263	0.227	0.25	0.175	0.158	0.226	0.388	0.266	0.254	0.287	0.194	0.314	0.414	0.214	0.148	0.192
PC aa C42:2	0.203	0.187	0.133	0.183	0.165	0.18	0.186	0.142	0.183	0.177	0.195	0.173	0.159	0.132	0.215	0.325	0.157	0.187	0.156	0.176	0.171	0.222	0.157	0.181	0.223	0.189	0.266	0.273	0.228	0.143	0.114
PC aa C42:4	0.202	0.14	0.127	0.138	0.169	0.173	0.071	0.149	0.18	0.185	0.239	0.178	0.168	0.115	0.175	0.228	0.149	0.17	0.137	0.148	0.17	0.18	0.142	0.162	0.186	0.153	0.213	0.23	0.223	0.173	0.112
PC aa C42:5	0.294	0.273	0.203	0.219	0.297	0.229	0.149	0.228	0.217	0.238	0.254	0.295	0.191	0.186	0.238	0.24	0.206	0.385	0.225	0.243	0.251	0.228	0.197	0.209	0.281	0.201	0.403	0.386	0.806	0.294	0.149
PC aa C42:6	0.458	0.258	0.241	0.259	0.26	0.24	0.241	0.237	0.266	0.263	0.545	0.288	0.318	0.265	0.386	0.353	0.277	0.272	0.299	0.279	0.333	0.281	0.291	0.207	0.34	0.266	0.471	0.358	0.459	0.332	0.223
PC ae C30:0	0.382	0.26	0.225	0.235	0.305	0.367	0.18	0.269	0.202	0.388	0.535	0.337	0.276	0.209	0.266	0.259	0.184	0.236	0.316	0.207	0.319	0.374	0.277	0.373	0.313	0.307	0.411	0.36	0.257	0.29	0.217
PC ae C30:1	0.233	0.089	0.072	0.185	0.176	0.16	0.095	0.063	0.148	0.134	0.333	0.157	0.066	0.105	0.173	0.162	0.179	0.079	0.136	0.186	0.109	0.047	0.08	0.093	0.319	0.11	0.292	0.119	0.137	0.156	0.109
PC ae C30:2	0.128	0.065	0.062	0.074	0.102	0.078	0.053	0.066	0.072	0.06	0.154	0.078	0.06	0.054	0.085	0.085	0.069	0.05	0.061	0.065	0.058	0.049	0.068	0.048	0.104	0.078	0.12	0.083	0.079	0.074	0.068
PC ae C32:1	2.84	2.61	1.58	1.94	3.02	2.82	1.86	2.47	2.29	2.75	3.54	2.99	2.92	1.9	2.12	2.02	2.06	2.51	2.9	1.8	2.01	2.19	2.28	2.1	3.14	2.73	3.56	4.13	2.47	2.25	1.99
PC ae C32:2	0.807	0.683	0.441	0.545	0.784	0.657	0.59	0.581	0.603	0.685	0.956	0.667	0.627	0.45	0.686	0.598	0.557	0.586	0.688	0.625	0.559	0.538	0.565	0.475	0.917	0.708	0.852	0.967	0.731	0.698	0.475
PC ae C34:0	2.17	1.46	1.15	1.24	1.52	1.82	1	1.32	1.21	1.04	2.36	1.55	1.75	0.927	1.11	1.29	0.804	1.18	1.46	0.618	1.97	0.732	1.29	0.726	1.18	1.35	1.45	1.78	1.17	1.46	0.966
PC ae C34:1	9.38	8.82	7.09	8.28	10.4	12.7	6.97	10.7	8.62	9.72	13.3	12.4	10.9	8.29	9.86	10.4	7.67	9.25	11.8	7.37	10.8	7.75	9.89	8.65	11.1	10.4	11.2	12.3	8.28	11.9	6.9
PC ae C34:2	14.4	13.6	6.35	11.7	12.5	17.3	10.6	16.2	11.5	16.2	15.5	9.77	12	9.24	9.94	9.52	8.52	9.84	11	7.89	10.8	15.5	13	7.89	16.5	10.5	12.6	18.2	9.91	12.4	6.46
PC ae C34:3	11.5	8.2	4.53	9.52	8.91	12.1	6.85	7.43	8.45	9.51	9.79	5.63	7.42	6.74	6.39	6.49	7.52	6.74	7.1	7.51	5.72	9.94	7.55	6.34	13.3	6.98	8.63	15.2	8.11	9.54	5.3
PC ae C36:0	0.789	0.789	0.541	0.644	0.85	0.827	0.586	0.739	0.659	0.879	1.11	0.878	0.768	0.648	0.832	0.818	0.61	0.605	0.74	0.654	0.681	0.657	0.751	0.583	0.456	0.681	0.993	0.905	0.823	0.699	0.575
PC ae C36:1	8.98	6.82	5.93	6.78	8.24	10.2	5.57	8.2	7.94	6.7	9.9	7.77	7.75	5.86	7.04	7.28	4.88	7.16	9.39	4.62	8.75	4.65	7.17	4.42	8.23	8.76	6.8	9.08	5.63	10.2	5.58
PC ae C36:2	15.6	12.5	8.84	13.8	13.4	14.7	10.8	15.2	18.8	11	18.4	10.5	12.8	10.7	13.7	13.3	10.3	13.2	18.1	8.49	14.8	10.7	11.8	9.93	20.3	14.9	13.4	18.1	8.84	16.2	7.12
PC ae C36:3	8.75	6.42	3.38	6.51	6.72	9.66	5.53	9.15	5.92	10.6	8.67	6.68	7.69	6.28	5.87	6.46	5.11	5.53	5.98	4.99	6.33	8.56	7.62	5.63	9.48	5.56	6.74	10.1	5.29	7.6	3.96
PC ae C36:4	29.5	17	13.7	14.1	18.8	20.1	12.9	21.5	15.5	32	24.9	18.6	21.4	14.6	10.5	11.9	9.34	12.8	14	9.45	14.8	27.2	21.6	11.7	15	11.9	14.8	27.6	15.7	15.9	16.2
PC ae C36:5	20.9	12.9	8.2	12.4	13.3	12.3	8.82	11.4	11	16.4	14.9	11.1	12.8	8.04	6.8	7.31	7.65	10.2	9.85	7.17	9.61	17.8	11.7	8.66	9.99	8.44	10.2	21.1	14.4	10.6	10.4
PC ae C38:0	1.21	1.86	1.17	1.6	2.39	1.51	0.901	1.64	1.78	1.34	1.72	1.34	1.25	0.84	1.97	1.9	1.4	2.32	1.39	1.34	2.12	2.11	1.29	1.27	1.86	1.22	1.77	2.6	2.11	1.7	0.796
PC ae C38:1	0.323	0.409	0.17	0.323	0.247	0.441	0.211	0.015	0.051	0.026	0.37	0.57	0.07	0.321	0.408	0.52	0.312	0.173	0.309	0.186	0.318	0.25	0.294	0.222	0.058	0.21	0.407	0.279	0.456	0.432	0.035
PC ae C38:2	1.66	1.62	1.23	1.66	1.79	2.14	1.13	2.14	2.34	1.65	2.24	1.69	1.75	1.24	2.06	1.85	1.54	1.4	2.25	1.25	1.64	1.42	1.75	1.49	3.03	1.9	2.1	2.47	0.992	2.12	0.733
PC ae C38:3	4.67	3.27	2.86	2.71	3.67	3.77	2.32	4.02	3.38	3.44	4.74	3.77	4.94	2.77	3.24	3.25	2.66	3.37	4.32	2	3.91	2.42	3.12	2.45	3.9	3.13	3.06	4.18	2.45	4.76	2.64
PC ae C38:4	16.1	10.2	12	8.17	11.3	12.9	7.85	12.5	10.8	14.3	17.7	13.2	13.9	10.1	8.23	10.1	7.7	11.5	11.6	6.2	11.2	10.8	13.9	8.96	11.9	9.49	10.9	16.2	9.02	13.5	12.2
PC ae C38:5	21.2	13.4	14	12.5	16.1	15.9	11.1	17.5	14.9	25.6	20.9	19.1	16.3	14.7	13.6	17.9	10.8	14	13	11.5	14.5	22.6	19.5	17.5	16.3	13.2	16.2	26.2	16.3	14.4	14.2
PC ae C38:6	8.63	6.91	5.07	6.26	8.3	5.35	4.54	6.26	6.5	8.52	6.53	5.44	5.89	4.52	5.18	5.6	4.01	6.21	4.24	3.71	6.9	12	7.17	4.57	5.97	5.14	7.31	13.3	8.83	5.26	5.22
PC ae C40:1	1.18	0.78	0.666	0.846	0.778	0.764	0.401	0.715	1.05	0.634	1.34	0.821	0.603	0.503	0.96	1.02	0.842	0.866	0.709	0.731	0.981	0.925	0.523	0.722	0.929	0.608	1.09	0.815	0.805	0.837	0.693
PC ae C40:2	1.85	1.98	1.53	1.02	2.39	1.13	1.01	1.66	1.59	1.38	1.99	1.47	1.93	0.957	1.42	1.06	1.36	1.71	1.92	0.848	1.56	1.44	1.65	0.92	1.61	1.82	1.52	2.27	1.71	1.32	1.43
PC ae C40:3	0.973	0.841	0.7	0.583	0.953	0.825	0.558	0.953	0.774	0.785	1.07	0.865	1.15	0.703	0.875	0.825	0.838	0.87	0.957	0.568	0.751	0.793	0.894	0.7	1.11	0.932	0.984	1.22	0.7	0.866	0.615
PC ae C40:4	2.23	1.83	1.64	1.17	1.79	2.09	1.25	1.93	1.88	1.99	2.68	1.99	2.54	1.73	1.55	1.93	1.49	1.93	2.06	1.26	1.62	1.59	2.35	1.66	2.35	1.68	2.19	2.89	1.54	2.06	1.88
PC ae C40:5	3.2	2.32	2.47	2	2.46	2.77	1.84	2.43	2.71	3.17	3.67	3.33	3.03	2.44	2.35	3.31	2.13	2.96	2.86	1.91	2.48	2.66	3.66	2.9	3.02	2.79	3.24	4.34	2.71	2.73	2.45
PC ae C40:6	3.83	3.71	3.21	3.46	3.81	2.52	2.01	2.69	4.42	3.08	3.38	2.86	3.21	2.46	3.24	3.93	2.59	4.22	2.66	1.9	3.8	4.78	3.74	2.98	3.71	3.23	4.62	6.08	3.75	2.98	2.88
PC ae C42:1	0.541	0.18	0.219	0.235	0.205	0.264	0.113	0.189	0.241	0.199	0.623	0.337	0.214	0.147	0.301	0.283	0.272	0.166	0.169	0.282	0.219	0.21	0.155	0.203	0.301	0.222	0.316	0.189	0.236	0.251	0.289
PC ae C42:2	0.41	0.322	0.249	0.308	0.369	0.319	0.166	0.35	0.405	0.283	0.513	0.451	0.305	0.221	0.369	0.387	0.326	0.313	0.313	0.359	0.348	0.326	0.298	0.257	0.375	0.307	0.459	0.404	0.377	0.363	0.247
PC ae C42:3	0.699	0.723	0.413	0.64	0.541	0.502	0.347	0.55	0.791	0.455	0.985	0.559	0.64	0.394	0.747	0.698	0.811	0.638	0.483	0.591	0.725	0.732	0.586	0.542	0.733	0.636	1.05	0.869	0.717	0.539	0.42
PC ae C42:4	0.628	0.633	0.48	0.429	0.567	0.748	0.423	0.689	0.604	0.727	1.14	0.782	1.16	0.667	0.654	0.791	0.8	0.654	0.688	0.585	0.63	0.768	1.05	0.69	0.901	0.644	0.962	1.26	0.606	0.687	0.711
PC ae C42:5	1.73	1.5	1.41	1.15	1.32	1.68	1.08	1.38	1.44	1.7	2.34	1.96	2.05	1.52	1.46	1.89	1.71	1.78	1.82	1.46	1.5	1.77	2.39	1.95	1.75	1.61	2.2	2.96	1.47	1.43	1.65
PC ae C44:3	0.203	0.112	0.094	0.172	0.088	0.096	0.054	0.079	0.094	0.072	0.279	0.137	0.09	0.052	0.143	0.119	0.132	0.083	0.09	0.113	0.119	0.106	0.105	0.088	0.129	0.123	0.206	0.113	0.139	0.107	0.104
PC ae C44:4	0.313	0.23	0.193	0.184	0.21	0.277	0.171	0.247	0.276	0.251	0.538	0.316	0.398	0.25	0.303	0.326	0.335	0.259	0.281	0.302	0.308	0.295	0.366	0.303	0.309	0.29	0.424	0.366	0.21	0.286	0.219
PC ae C44:5	1.34	1.09	1.16	0.989	1.04	1.26	0.771	1.15	1.03	1.28	2.24	1.65	1.78	1.13	1.16	1.39	1.54	1.32	1.44	1.25	1.35	1.74	2.07	1.61	1.16	1.4	1.74	2.38	0.93	1.12	1.25
PC ae C44:6	0.812	0.877	0.817	0.842	0.786	0.828	0.607	0.689	0.909	0.94	1.22	0.978	1.1	0.732	0.861	0.916	0.897	0.997	0.856	0.867	0.955	1.61	1.39	1.26	1	0.866	1.25	1.89	0.861	0.596	0.834
Hex2Cer(d18:1/14:0)	0.362	0.295	0.254	0.159	0.165	0.255	0.173	0.347	0.152	0.25	0.43	0.321	0.349	0.212	0.303	0.202	0.21	0.24	0.33	0.328	0.377	0.25	0.255	0.305	0.397	0.342	0.3	0.415	0.23	0.293	0.244
Hex2Cer(d18:1/16:0)	3.66	3.23	2.44	2.01	2.42	2.44	2.06	3.23	2.93	4.1	4.64	3.42	4.41	3.24	3.72	3.25	2.85	2.67	4.32	2.59	2.62	3.09	3.52	2.81	3.35	3.22	4.28	5.42	3	2.28	3.06
Hex2Cer(d18:1/18:0)	0.3	0.299	0.216	0.245	0.36	0.247	0.229	0.331	0.283	0.473	0.45	0.233	0.353	0.279	0.25	0.22	0.173	0.265	0.293	0.215	0.266	0.276	0.31	0.223	0.273	0.216	0.224	0.41	0.357	0.266	0.279
Hex2Cer(d18:1/20:0)	0.155	0.115	0.093	0.056	0.105	0.097	0.098	0.143	0.115	0.161	0.204	0.087	0.12	0.145	0.13	0.104	0.067	0.075	0.134	0.09	0.101	0.074	0.078	0.102	0.166	0.092	0.096	0.084	0.087	0.086	0.089
Hex2Cer(d18:1/22:0)	0.552	0.242	0.211	0.209	0.465	0.357	0.273	0.457	0.359	0.379	0.633	0.246	0.649	0.496	0.85	0.419	0.245	0.327	0.385	0.276	0.391	0.284	0.251	0.244	0.37	0.222	0.501	0.454	0.387	0.376	0.25
Hex2Cer(d18:1/24:0)	0.312	0.221	0.103	0.16	0.318	0.222	0.19	0.302	0.388	0.248	0.359	0.207	0.403	0.322	0.501	0.362	0.118	0.235	0.283	0.228	0.341	0.192	0.237	0.17	0.263	0.197	0.222	0.366	0.303	0.207	0.152
Hex2Cer(d18:1/24:1)	0.577	0.42	0.365	0.306	0.441	0.388	0.25	0.609	0.525	0.712	0.767	0.542	0.798	0.708	0.842	0.658	0.426	0.444	0.686	0.478	0.423	0.602	0.53	0.442	0.703	0.448	0.668	0.931	0.581	0.314	0.443
Hex3Cer(d18:1/16:0)	1.23	1.46	1.28	0.763	1.62	1.01	1	1.64	1.41	2.28	1.44	1.27	1.47	1.12	1.43	1.31	1.31	1.37	1.68	1.24	1.15	1.58	1.29	1.54	1.71	1.3	2.2	1.92	1.88	0.98	1.13
Hex3Cer(d18:1/18:0)	0.103	0.159	0.104	0.079	0.205	0.109	0.199	0.178	0.156	0.228	0.278	0.132	0.091	0.151	0.118	0.099	0.153	0.12	0.173	0.125	0.11	0.187	0.108	0.119	0.276	0.113	0.207	0.204	0.204	0.126	0.151
Hex3Cer(d18:1/24:1)	0.617	0.758	0.586	0.313	0.757	0.343	0.312	0.856	0.8	0.959	0.609	0.423	0.659	0.585	0.696	1.08	0.6	0.698	0.696	0.734	0.604	0.826	0.567	0.941	0.747	0.578	0.998	0.837	0.787	0.314	0.436
Hex3Cer(d18:1_20:0)	0.008	0.014	0.013	0.004	0.008	0.012	0.01	0.016	0.02	0.022	0.019	0.011	0.016	0.014	0.019	0.018	0.014	0.015	0.017	0.016	0.014	0.012	0.013	0.012	0.018	0.012	0.02	0.016	0.015	0.012	0.012
Hex3Cer(d18:1_22:0)	0.098	0.109	0.131	0.048	0.075	0.05	0.086	0.136	0.075	0.235	0.121	0.046	0.143	0.111	0.117	0.132	0.126	0.184	0.144	0.107	0.13	0.142	0.086	0.151	0.119	0.102	0.161	0.163	0.147	0.049	0.112
HexCer(d16:1/22:0)	0.037	0.051	0.026	0.015	0.095	0.068	0.029	0.067	0.036	0.041	0.029	0.04	0.048	0.047	0.026	0.036	0.024	0.031	0.049	0.032	0.05	0.021	0.055	0.031	0.046	0.047	0.028	0.066	0.033	0.06	0.031
HexCer(d16:1/24:0)	0.017	0.017	0.016	0.023	0.051	0.033	0.02	0.044	0.028	0.031	0.024	0.024	0.018	0.014	0.018	0.02	0.034	0.022	0.025	0.021	0.032	0.017	0.033	0.033	0.018	0.035	0.027	0.031	0.02	0.038	0.021
HexCer(d18:1/16:0)	0.872	1.12	0.724	0.858	1.4	0.885	0.706	1.53	1.08	1.32	1.42	1.18	1.4	0.887	1.02	1.05	1.01	1.02	1.41	0.964	1.07	0.754	1.34	1.33	1.19	1.12	1.58	1.47	1.09	0.872	0.771
HexCer(d18:1/18:0)	0.126	0.282	0.135	0.114	0.273	0.177	0.142	0.154	0.117	0.193	0.157	0.151	0.152	0.154	0.181	0.15	0.179	0.119	0.193	0.193	0.21	0.174	0.205	0.269	0.29	0.172	0.212	0.226	0.252	0.213	0.15
HexCer(d18:1/18:1)	0.051	0.101	0.03	0.041	0.077	0.033	0.049	0.082	0.045	0.112	0.129	0.102	0.087	0.035	0.047	0.046	0.039	0.051	0.101	0.03	0.073	0.045	0.088	0.069	0.046	0.065	0.065	0.076	0.051	0.065	0.027
HexCer(d18:1/20:0)	0.247	0.245	0.111	0.219	0.348	0.253	0.171	0.543	0.305	0.462	0.269	0.376	0.327	0.262	0.285	0.127	0.274	0.27	0.5	0.282	0.271	0.182	0.344	0.36	0.247	0.356	0.524	0.339	0.339	0.358	0.201
HexCer(d18:1/22:0)	2.8	2.41	1.93	2.15	3.68	3.24	2.06	4.48	3.52	5.61	2.72	3.11	3.51	3.13	3.83	3.54	2.48	2.84	3.64	2.37	3.12	2.63	3.83	4.54	3.66	3.29	4.47	4.61	3.63	3.23	2.09
HexCer(d18:1/23:0)	1.27	1.28	0.818	0.913	2.15	1.62	0.931	2.19	1.98	1.85	1.37	1.54	1.72	1.25	1.72	0.853	1.05	1.59	1.89	1.01	1.97	1.01	1.78	1.65	2.25	2.01	2.38	2.52	1.76	1.52	1.12
HexCer(d18:1/24:0)	1.26	1.54	1.01	1.14	1.76	1.91	0.972	2.14	1.8	2.81	1.41	1.59	1.74	1.25	1.61	1.7	1.21	1.57	2.4	1.33	1.82	1.29	1.5	2.25	2.04	1.65	2.26	2.02	1.82	1.6	1.22
HexCer(d18:1/24:1)	3.67	5.13	3.87	3.29	4.71	3.19	2.96	5.26	5.23	5.65	4	5.36	4.53	3.54	4.67	3.74	4.16	4.18	5.8	5.27	4.07	3.56	4.21	8.18	4.52	3.77	5.96	5.49	4.84	3.4	2.99
HexCer(d18:1/26:1)	0.091	0.102	0.108	0.078	0.04	0.045	0.045	0.113	0.044	0.056	0.055	0.068	0.042	0.079	0.056	0.053	0.07	0.082	0.091	0.061	0.093	0.052	0.041	0.06	0.088	0.084	0.042	0.098	0.072	0.089	0.063
HexCer(d18:2/16:0)	0.012	0.013	0.006	0.006	0.011	0.012	0.006	0.011	0.005	0.008	0.014	0.012	0.012	0.005	0.006	0.01	0.006	0.006	0.012	0.006	0.012	0.006	0.01	0.012	0.008	0.009	0.013	0.007	0.011	0.01	0.008
HexCer(d18:2/20:0)	0.009	0.013	0.02	0.009	0.021	0.015	0.012	0.025	0.016	0.019	0.011	0.015	0.021	0.014	0.009	0.013	0.021	0.008	0.024	0.02	0.018	0.01	0.014	0.02	0.025	0.017	0.013	0.023	0.009	0.018	0.014
HexCer(d18:2/22:0)	0.626	0.548	0.314	0.387	0.596	0.656	0.567	0.761	0.56	0.961	0.651	0.492	0.838	0.505	0.65	0.743	0.325	0.499	0.56	0.68	0.671	0.422	0.622	0.954	0.569	0.589	0.8	0.913	0.705	0.686	0.453
HexCer(d18:2/23:0)	0.441	0.382	0.258	0.157	0.343	0.329	0.242	0.284	0.438	0.481	0.348	0.234	0.229	0.263	0.419	0.258	0.165	0.393	0.381	0.461	0.532	0.267	0.387	0.564	0.314	0.329	0.326	0.506	0.533	0.252	0.156
HexCer(d18:2/24:0)	0.663	0.661	0.482	0.682	0.919	0.814	0.475	0.907	0.793	1.13	0.661	0.829	0.719	0.801	0.972	0.853	0.494	0.785	1.29	1.18	1.1	0.637	0.781	1.55	0.886	0.723	0.953	1.15	0.891	0.754	0.647
Cortisol	0.141	0.168	0.137	0.21	0.135	0.024	0.118	0.264	0.193	0.177	0.183	0.214	0.289	0.358	0.165	0.219	0.593	0.154	0.075	0.439	0.332	0.185	0.305	0.148	0.177	0.158	0.288	0.142	0.155	0.148	0.099
Cortisone	0.063	0.059	0.048	0.07	0.056	0.023	0.044	0.094	0.037	0.062	0.061	0.084	0.078	0.077	0.073	0.085	0.098	0.053	0.034	0.062	0.081	0.073	0.097	0.063	0.056	0.07	0.091	0.049	0.074	0.074	0.058
DHEAS	3.44	0.746	1.1	0.718	0.842	2.24	2.64	1.86	1.92	2.71	3.46	2.37	1.49	6.18	5.44	6.7	2.63	4.83	3.84	3.88	2.69	3.15	4.9	4.61	3.26	3.22	3.23	4.38	2.73	1.35	4.21
3-IAA	3.89	1.55	2.78	1.5	2.66	1.92	9	2.02	3.31	1.54	1.65	2.4	1.43	1.67	1.5	1.95	1.8	1.14	1.56	1.07	2.01	1.37	1.88	1.65	5.78	1.26	1.4	2.93	1.25	1.94	2.02
3-IPA	1.38	0.411	0.412	0.532	0.501	0.757	0.395	0.356	0.509	0.554	1.1	0.746	1.4	0.052	3.55	2.18	7.99	0.533	1.14	1.21	3.03	0.13	0.335	3.31	1.2	3.01	0.856	0.654	0.242	0.645	0.168
Ind-SO4	9.86	14.2	9.73	8.55	6.11	6.14	4.96	3.95	18.5	5.77	7.46	13.1	3.44	2.55	5.61	5.07	3.5	1.54	2.75	15.8	1.43	2.88	8.72	6.08	7.61	2.2	7.74	9.38	3.78	10.2	9.51
Hypoxanthine	0.947	1.05	1.03	0.695	1.05	1.72	0.803	2.24	1.12	0.722	2.07	0.716	2.62	1	1.45	1.29	0.709	0.524	1.21	0.942	1.34	0.963	1.23	0.895	0.541	1.1	0.902	0.938	1.32	0.648	0.628
Xanthine	0.226	0.196	0.162	0.265	0.308	0.307	0.163	0.415	0.222	0.215	0.323	0.216	0.446	0.204	0.282	0.338	0.203	0.214	0.155	0.272	0.298	0.138	0.428	0.195	0.164	0.284	0.313	0.318	0.558	0.224	0.29
SM (OH) C14:1	6.23	6.04	4.64	3.82	7.45	6.19	4.07	8.17	6.41	6.07	7.75	5.45	5.54	3.93	4.91	4.56	3.74	4.93	6.74	2.73	5.65	4.17	6.65	3.77	5.85	8.35	5.92	7.69	5.25	6.49	5.04
SM (OH) C16:1	3.68	3.37	2.42	2.09	4.18	2.86	2.25	3.76	3.51	3.07	4.03	2.36	2.81	2.04	2.61	2.16	1.99	2.75	3.33	1.57	2.62	2.15	3.6	1.92	3.05	3.98	3.08	3.54	2.66	3.09	3.03
SM (OH) C22:1	12.1	9.1	8.42	9.05	14.1	10.5	6.32	15.1	13.3	13.2	14.3	7.75	12.6	6.82	10.2	7.16	8.14	8.73	11.6	5.64	9.37	7.14	10.4	7.44	11.9	13	9.37	10.5	9.1	10.9	8.44
SM (OH) C22:2	8.44	8.96	7.45	5.01	10.9	7.64	5.78	10.6	9.64	8.17	9.52	6.28	8.54	5.67	8.24	5.46	6.46	8.47	8.67	5.25	7.73	6.33	7.1	7.4	9.29	10.4	7.69	10.9	8.3	7.73	7.37
SM (OH) C24:1	1.2	0.8	0.886	0.648	1.34	0.859	0.619	1.32	1	1.13	1.24	0.653	1.16	0.555	0.956	0.654	0.802	0.814	1.11	0.543	0.746	0.805	0.952	0.727	1.16	1.17	0.811	1.05	0.905	0.892	0.931
SM C16:0	99.7	93.5	81.5	83	117	81	64.3	124	114	151	135	106	106	79.1	89.1	78.8	85	88.1	119	86.5	85.3	89.4	109	91.2	103	110	118	113	112	93.1	78.9
SM C16:1	14.7	12.9	11.7	11.6	17.3	12.7	9.71	19.2	13.9	21.9	20.5	13.8	16.6	10.6	12.3	11.2	12.4	14.3	15.5	12.9	12.8	12	14.7	14.9	13.1	16.2	14.2	17.2	15.4	13.4	12.2
SM C18:0	18.6	19.6	15.5	16.6	27.5	17.3	15.9	23.7	18.7	24.1	23.5	15.8	20.9	13	13.8	9.23	15	17.1	21.2	14.4	15	12.5	23.9	14.7	16.1	22.3	18	19.4	19.6	19.3	19.4
SM C18:1	8.89	10.1	7.17	8.29	12.5	8.26	8.23	10.7	8.73	13.2	11.3	6.8	10	6.11	6.7	4.76	6.85	9.28	9.41	8.43	7.37	6.92	11.6	8.07	7.7	10.5	7.76	10.2	9.68	8.03	10.1
SM C20:2	0.36	0.413	0.243	0.225	0.426	0.139	0.211	0.38	0.322	0.356	0.379	0.103	0.431	0.216	0.254	0.215	0.443	0.463	0.352	0.29	0.204	0.267	0.307	0.27	0.295	0.346	0.25	0.454	0.196	0.29	0.426
SM C22:3	0.068	0	0.531	0	0	0	0.016	0	0.054	0	0	0	0	0	0	0	0.939	0	0	0	0	0	0	0.136	0	0	0	0	0	0	0
SM C24:0	18.9	12.4	13.2	16.2	19.1	15.6	8.75	22.1	18.6	31.6	21.1	13.7	19.6	12.6	17.6	18.3	14.7	12.9	21.1	12.2	14.2	15.7	16.1	15.4	17.1	16.3	16.2	15.9	14.9	17.2	12.9
SM C24:1	37.1	37.4	37.8	30.4	42.1	24.3	22.2	44.5	39.6	57.9	43.8	35.3	40.6	28.6	38.3	30.4	39.6	37.1	46.3	29.9	29.1	43.1	36.1	44.1	35.2	35.4	39.1	42.4	40.2	25.6	32.1
SM C26:0	0.132	0.112	0.119	0.063	0.132	0.113	0.069	0.151	0.147	0.171	0.198	0.11	0.183	0.096	0.142	0.109	0.098	0.096	0.134	0.084	0.148	0.102	0.146	0.1	0.136	0.164	0.134	0.165	0.157	0.082	0.13
SM C26:1	0.257	0.344	0.291	0.221	0.394	0.201	0.143	0.307	0.26	0.35	0.354	0.265	0.281	0.236	0.295	0.195	0.3	0.228	0.29	0.201	0.281	0.338	0.274	0.281	0.316	0.295	0.305	0.357	0.409	0.178	0.264
H1	6659	5071	5081	5033	5942	5746	5657	6420	6723	5313	5183	10039	5710	5551	5495	4917	4924	4582	4774	5465	5605	5134	6467	4220	5373	5007	4321	5370	5581	4645	5391
TG(14:0_32:2)	4.18	3.02	5.72	9.77	3.09	5.41	7.64	6.79	3.44	2.29	1.44	3.72	2.04	1.92	5.38	1.01	0.566	0.914	19.2	0.616	6.96	1.92	3.33	1.11	0.895	0.591	0.575	0.818	0.42	3.07	0.156
TG(14:0_34:0)	8.49	5.23	6.81	26	4.09	9.69	15.9	9.82	3.42	7.23	2.8	10.2	3.49	3.33	11.3	1.97	1.29	0.518	26.2	0.376	11.7	3.32	7.67	2.1	1.34	1.56	0.574	0.592	1.46	7.71	1.47
TG(14:0_34:1)	57.4	25.9	44.2	152	30.2	61.7	76.1	67	24	46.2	17.1	67.8	26.2	16.9	71.4	9.14	7.52	6.59	143	5.56	74.5	21.8	43.1	12.4	9.03	7.83	7.7	6	7.35	41.5	7.21
TG(14:0_34:2)	32.5	15.6	29.8	80.8	18.6	33.7	32.3	41.4	22.2	23.7	9.59	31.3	18.4	6.8	24.1	4.39	6.65	6.97	80.3	5.71	33.2	12.4	22.9	8.28	5.52	5.53	4.41	3.88	4.55	18.4	3.7
TG(14:0_34:3)	5.02	3.57	6.08	10.8	4.15	6.11	7.07	8.86	3.25	5.31	2.05	5.12	4.06	1.63	4.38	1.1	1.55	2.21	13.9	1.97	6.25	3.22	4.19	1.91	1.09	1.43	1.13	0.815	1.29	3.48	0.503
TG(14:0_35:1)	2.84	1.33	1.84	6.34	1.21	2.37	4.45	2.54	0.758	0.698	0.679	2.03	0.573	0.98	2.32	0.389	0.278	0.289	6.87	0.048	3.75	0.637	1.6	0.384	0.081	0.35	0.078	0.384	0.373	1.38	0.092
TG(14:0_35:2)	2.1	0.873	1.66	5.5	1.03	1.7	2.46	2.07	0.77	0.981	0.772	1.54	0.768	0.437	1.79	0.408	0.333	0.398	4.84	0.29	2.56	0.668	0.988	0.248	0.321	0.351	0.385	0.322	0.383	1.27	0.213
TG(14:0_36:1)	12.1	5.42	10.1	38.3	4.64	10	21	14	6.18	9.78	4.94	13.6	4.66	5.01	17.2	3.75	2.24	2.32	30.6	1.95	17.2	6.53	12.9	2.26	3.01	2.49	2.25	1.2	1.96	9.36	1.48
TG(14:0_36:2)	44.6	24.7	48.1	116	19.7	36.6	60.8	67.8	39.6	52.9	25.4	50.8	28	21.7	81.4	21.7	17.9	15.8	109	16.4	60.8	30.5	49.7	13.1	17.2	16.9	12	6.26	12.7	34.9	6.73
TG(14:0_36:3)	33.6	17.8	31.7	81.7	16.6	23.2	27.8	49.4	44.3	33.6	16.5	19.2	21.3	12.1	38.5	14.3	13.8	16.1	80	11.6	33.3	22.8	31.8	10.7	14.6	11.6	8.48	6.21	9.77	20.8	5.29
TG(14:0_36:4)	11	6.18	9.21	24.4	5.58	8.78	7.5	15.3	19.3	10.6	5.42	4.64	7.19	3.58	10.9	4.2	3.13	8.26	24.3	3.75	9.64	8.57	9.04	3.46	5.73	3.07	1.86	2.11	2.9	5.73	1.45
TG(14:0_38:4)	1.57	0.635	1.31	2.7	0.596	1.25	0.732	1.51	0.986	1.42	0.543	1.02	1.01	0.284	1.03	0.311	0.35	0.453	2.19	0.342	1.06	0.705	1.07	0.353	0.362	0.251	0.237	0.13	0.307	0.779	0.045
TG(14:0_38:5)	1.06	0.619	1.47	2.33	0.875	1.35	0.696	1.38	0.817	1.31	0.614	0.718	0.709	0.231	0.931	0.343	0.219	0.389	2.23	0.295	1.24	0.897	1.15	0.38	0.304	0.195	0.262	0.217	0.334	0.651	0.145
TG(16:0_28:1)	5.84	3.68	6.04	10.8	3.23	9.69	14.2	6.7	2.89	1.42	1.82	6.23	1.21	3.37	11.3	2.41	0.73	0.48	20.1	0.69	8.4	3.24	4.3	1.85	1.62	0.765	0.659	0.775	0.978	5.74	0.907
TG(16:0_28:2)	2.62	1.07	2.06	4.47	1.17	4.09	3.33	2.92	2.25	0.674	0.676	1.24	0.456	1.42	2.46	0.846	0.386	0.227	9.47	0.251	3.01	1.18	0.996	0.61	0.817	0.319	0.361	0.432	0.486	2.07	0.179
TG(16:0_30:2)	5.2	2.58	6.24	9.55	3.33	8.19	6.13	7.12	4.15	1.9	2.98	5.45	2.01	1.4	14.9	1.5	0.655	0.649	17.9	0.74	6.31	2.31	8.24	2.38	2.81	0.925	0.556	0.623	0.847	3.56	0.499
TG(16:0_32:0)	60.7	26.3	41.9	210	30.1	85.2	105	56.9	24.2	62.6	15.8	86.3	23.2	16.8	89.4	11.3	7.9	2.08	156	1.73	69.6	22.3	43	28.2	11.6	12.2	2.79	7.8	11.3	49.9	12
TG(16:0_32:1)	94.4	44.1	79.1	276	55.4	122	135	108	33.8	93.4	27.5	147	50.3	21.8	97.3	12.9	13.8	10.9	224	8.87	127	30.7	73.2	20	12.1	13.8	12.6	9.16	12.5	72.1	12.2
TG(16:0_32:2)	41.6	18.3	36.9	115	26.5	49.7	37.6	54.4	24.8	29.6	13.4	46.4	25	8.66	26.9	4.95	7.74	7	109	5.02	48.2	15	27.9	10	6.76	7.24	5.54	4.79	5.51	26.1	4.27
TG(16:0_32:3)	5.44	3.33	5.46	13.2	4.39	9.04	6.24	9.47	3.15	5.07	2.44	4.98	4.03	1.64	4.68	1.45	1.03	1.32	16.4	0.988	8.49	2.84	4.31	1.8	0.999	1.11	0.741	0.925	1.04	4.3	0.578
TG(16:0_33:1)	16.4	7.55	10.6	43.7	7.24	15.8	22.8	15.2	6.79	7.86	5.67	13.4	6.92	3.83	12.5	2.45	1.87	1.66	37.8	0.806	19.4	4.82	9.03	1.42	1.74	3.15	1.87	2.1	2.37	9.26	2.74
TG(16:0_33:2)	6.31	2.91	3.89	15.8	2.92	6.14	5.33	6.99	4.18	2.96	2.47	4.62	3.25	1.34	3.6	0.688	0.925	1.17	14.6	0.499	6.73	1.95	3.62	0.608	0.918	1.45	0.803	0.977	0.996	2.93	0.849
TG(16:0_34:0)	47.8	17.1	29.7	191	22.3	53.3	69.3	52	25.5	63.4	13.6	67.3	20.4	13.5	52.8	8.79	7.01	4.92	94.9	4.31	51.9	16.8	36.9	16.5	9.04	11.3	6.57	5.14	10.1	39.8	10.2
TG(16:0_34:1)	287	101	181	996	148	311	355	345	180	374	98.6	399	150	73.9	313	49.7	58	36	519	34.1	277	119	229	103	57.2	77.9	44.9	34.6	67.3	218	70.3
TG(16:0_34:2)	212	95	164	678	130	205	183	277	176	268	79.8	268	160	46.7	112	27.8	66.5	50	409	48.6	161	78.1	144	65.1	38.5	73.2	38.2	29	55.5	138	51
TG(16:0_34:3)	48	30.1	42.7	133	37.4	52.3	39.8	75.7	39.2	71.3	23.2	50.1	48.1	10.4	22.2	7.3	19.5	18	97.7	16.9	39.9	22.3	38.8	15.1	9.68	20.7	9.92	8.64	15.9	34.3	10.5
TG(16:0_34:4)	4.39	2.53	4.77	10.3	3.31	6.52	3.48	7.56	2.86	8.85	2.92	5.16	3.85	1.12	2.14	0.836	1.12	1.39	9.52	1.3	5.79	3.32	4.04	1.79	1.07	1.44	0.995	0.868	1.77	4	0.812
TG(16:0_35:1)	13.6	4.31	6.88	40.3	4.79	9.99	16.7	10.8	4.64	6.31	4.29	10	3.79	2.62	6.77	1.5	1.35	1.23	20.7	0.687	11.7	3.71	6.66	1.21	1.52	2.62	1.2	1.23	1.49	7.39	1.85
TG(16:0_35:2)	14.8	5.37	9.05	44.9	6.4	10.9	13.8	14.7	7.04	10.5	7.63	12.1	7.58	3.27	6.49	2.29	2.57	2.7	23.2	1.88	12.5	3.52	8.5	1.55	1.97	3.93	2.09	1.63	2.39	9.18	2.62
TG(16:0_35:3)	4.82	2.08	3.41	15.3	2.75	3.62	3.66	5.78	3.61	4.03	2.54	3.01	2.92	0.978	1.81	0.831	1.24	1.4	8.27	0.76	3.84	1.77	3.45	0.657	0.825	1.61	0.629	0.888	1.09	2.97	0.989
TG(16:0_36:2)	402	199	328	1148	185	297	421	566	436	707	276	489	285	210	517	213	209	126	681	149	385	222	412	127	139	271	115	84.3	168	345	138
TG(16:0_36:3)	389	202	251	1091	178	236	277	511	615	583	217	228	306	135	297	160	196	170	559	138	234	221	299	111	157	228	91	89.4	154	256	119
TG(16:0_36:4)	125	62.1	71.6	303	59.9	70.2	66.1	154	265	169	62.2	52.2	94.4	33.1	72.2	42	47.2	89.3	163	37.5	65.5	82	84.2	35.3	57.2	62.2	23.2	30.4	43.5	71.4	33.8
TG(16:0_36:5)	12.3	7.19	8.95	27.2	9.27	11.6	6.86	19.6	21.1	28.7	10	7.78	9.27	4.42	7.93	5.04	3.22	8.97	18.3	4.73	12.6	12.5	12.8	3.77	8.29	6.09	3.06	3.29	6.13	10.4	2.61
TG(16:0_36:6)	1.23	1.1	1.24	3.36	1.3	1.55	1.02	1.78	1.28	3.12	1.48	1.1	0.756	0.519	1.59	0.657	0.235	0.616	2.01	0.252	1.88	1.56	1.35	0.55	0.618	0.62	0.238	0.649	0.886	1.3	0.145
TG(16:0_37:3)	1.43	0.554	0.915	3.38	0.691	1.25	0.895	1.39	1.2	1.19	0.643	0.679	0.781	0.428	0.803	0.293	0.356	0.412	2.17	0.172	1.12	0.631	0.647	0.494	0.301	0.542	0.257	0.324	0.361	0.693	0.233
TG(16:0_38:1)	2.06	1.42	1.34	7.77	1.25	2.11	3.99	2.73	1.81	2.63	1.72	2.3	1.21	1.5	3.88	1.25	0.743	0.415	6.32	0.277	6.77	1.25	4.93	0.843	0.727	0.938	0.628	0.635	0.605	2.05	0.345
TG(16:0_38:2)	5.53	3.39	4.63	15.9	2.82	4.37	5.57	6.83	4.92	9	3.13	5.59	3.49	3.2	4.97	2.35	3.88	1.54	9.58	1.54	6.92	2.47	5.71	1.79	1.68	2.56	1.48	1.03	2.39	4.96	1.38
TG(16:0_38:3)	11	4.82	6.85	23.6	4.25	6	5.12	9.33	10.6	13.2	4.15	6.58	6.76	3.56	5.48	3.82	5.32	2.45	11.3	2.72	6.98	4.09	6.75	2.36	2.46	3.54	1.79	1.63	2.7	5.6	2.14
TG(16:0_38:4)	12.3	4.24	8.27	23.6	4.95	7.84	4.95	10.9	11.4	15.4	5.8	7.86	9.1	2.84	5.59	3.62	3.18	3.11	13.6	3.2	7.09	5.5	7.6	2.91	2.55	2.89	1.97	1.75	3.06	6.57	2.72
TG(16:0_38:5)	13.3	4.61	10.9	23.1	6.66	9.98	5.72	12.5	11.8	17.8	6.41	8.57	8.8	2.75	5.04	3.36	2.44	3.49	15.6	2.76	7.81	7.73	9.79	3.1	2.89	3.6	1.94	2.57	3.82	6.79	3.99
TG(16:0_38:6)	6.45	3.47	6	14.7	5.9	5.63	3.09	6.73	6.67	8.53	3.24	3.84	3.86	1.1	3.3	1.91	1.17	2.54	7.93	1.56	4.98	5.86	5.55	1.86	1.75	1.98	1.15	2.32	3.66	3.09	2.19
TG(16:0_38:7)	1.06	1.17	1.29	3.9	1.68	1.15	1.13	1.77	1.39	1.97	0.931	1.07	1.03	0.352	1.03	0.542	0.355	0.677	1.96	0.321	1.71	1.6	1.37	0.529	0.444	0.668	0.429	0.722	1.41	0.859	0.345
TG(16:0_40:6)	5.31	3.48	4.38	13.6	3.42	2.71	3.08	6.44	8.87	8.58	3.76	5.18	4.07	1.72	3.71	2.56	0.947	2.48	6.67	2.07	3.38	3.38	4.37	1.06	2.59	2.82	1.35	2.1	4.42	2.36	2.4
TG(16:0_40:7)	4.06	5.07	3.55	14	4.34	2.29	2.98	4.98	9.82	5.37	2.44	2.39	3.53	1.08	3.81	2.2	1.39	3.07	4.63	1.55	3.71	4.71	3.8	1.53	2.28	2.64	1.43	3.09	5.12	1.9	1.95
TG(16:0_40:8)	1.54	2.62	1.38	6.59	2.27	0.917	1.36	1.76	4.68	2.84	0.921	0.709	1.3	0.43	1.46	0.843	0.743	1.56	1.99	0.624	1.54	2.52	2.12	0.605	0.995	1.03	0.804	1.38	2.02	0.703	0.703
TG(16:1_28:0)	1.61	1.15	1.95	2.89	1.27	2.8	7	2.3	0.852	0.416	0.577	2.72	0.589	0.593	3.54	0.387	0.083	0.054	5.73	0.059	2.28	0.607	1.67	0.561	0.247	0.071	0.055	0.042	0.082	1.2	0.072
TG(16:1_30:1)	2.66	2.5	5.46	6.63	3.83	5.9	9.94	5.5	1	2.2	1.48	7.78	2.44	1.07	5.83	0.975	0.834	0.62	11.6	1.18	5.63	1.19	4.07	1.87	0.565	0.458	0.578	0.314	0.561	2.54	0.37
TG(16:1_32:0)	14.3	6.93	12.8	55.5	14.3	29.4	32.8	19.7	4.76	18.8	4.7	39	10.3	2.45	7.8	1.38	2.99	1.59	33.9	2.41	17.9	3.71	11.7	3.76	1.23	3.01	1.84	1.61	2.4	12.6	2.61
TG(16:1_32:1)	15.2	10.2	23.1	40	16	23.1	33.2	26.3	5.11	18.4	7.09	43	15.1	3.62	9.29	2.24	7.11	4.47	42.9	6.33	21	6.06	11.2	6.17	1.41	4.71	3.61	1.82	3.51	13.3	2.04
TG(16:1_32:2)	4.48	3.42	6.94	13	4.62	6.48	7.82	8.98	3.13	4.38	2.16	7.24	4.28	1.1	2.93	0.806	2.51	2.38	15.1	2.58	5.59	2.17	3.63	2.22	0.91	1.43	1.15	0.63	1.16	3.42	0.424
TG(16:1_33:1)	2.65	1.68	2.82	6.22	1.43	2.55	5.01	3.38	1.29	1.7	1.62	3.83	2.13	0.73	1.32	0.623	1.03	0.786	6.18	0.657	2.92	0.74	1.54	0.45	0.125	1.08	0.695	0.462	0.584	1.78	0.421
TG(16:1_34:0)	10.9	5.68	10.5	37.7	7.88	13.1	16.9	14.2	4.22	15.1	4.92	24	7.11	2.91	5.18	1.43	3.56	2.49	20.1	3.01	11.8	3.32	8.21	2.73	1.18	3.79	1.82	1.44	2.42	10.1	1.98
TG(16:1_34:1)	76.1	45.6	83.3	218	53.7	81.4	88.7	121	38.9	127	39	154	71.4	22.8	37.6	13	39.2	23.4	167	31.8	82.5	25.8	64.8	22.9	11.2	32.8	18.3	11.1	23.9	66.2	15.7
TG(16:1_34:2)	41.9	30.4	49.9	111	32.7	41.9	44	70.6	32	60.6	22.2	64	45.9	11.2	15.5	7.05	29.6	21.7	93.3	25.2	32.1	17.8	32.4	15.9	7.2	20.9	9.49	7.84	14.6	29.8	8.09
TG(16:1_34:3)	6.95	5.12	9.82	14.5	6.02	7.03	7.8	11.4	6.13	11.3	4.24	9.22	9.56	2.24	2.75	1.34	5.4	5.6	14.6	5.94	6.09	4.09	5.37	3.71	1.7	4.05	1.94	1.2	3	5	1.04
TG(16:1_36:1)	9.87	5.55	10.1	31.5	6.01	6.82	20.5	12.4	7.96	13.7	5.37	17.3	7.18	5.19	8.26	4.61	6.09	4.06	18.7	5.41	10.2	5.38	9.5	2.9	2.59	4.47	2.2	1.26	3.78	8.94	1.76
TG(16:1_36:2)	38.8	24.9	51.3	101	21.3	24.1	63.4	62.7	52.9	59.1	29.1	63.9	39	25.4	48.3	36	41.7	27.8	84.1	40.7	38.3	28.3	39	17	16.7	29.1	13.8	8.37	22.5	37.1	9.09
TG(16:1_36:3)	35.1	20.7	35.3	76	19.6	18.2	34	50.1	64.8	42.3	21	26.4	37.3	14.3	25.8	24.8	31.1	34.3	57.5	32.3	19.6	26.8	26.5	13.7	15.1	21.5	9.54	7.07	18.1	23.7	6.78
TG(16:1_36:4)	11.4	7.41	11	23.8	7.21	6.56	8.56	16.1	27.4	17.3	7	6.76	12.1	4.03	6.81	6.45	8.33	16.9	17.8	8.8	6.61	10.2	8.28	5.1	7.19	6.3	2.84	2.79	5.88	7.88	2.03
TG(16:1_36:5)	1.35	1.32	1.95	2.51	1.56	1.33	1.19	2.63	2.83	3.62	1.43	1.45	1.7	0.726	0.819	0.851	0.924	2.08	2.59	1.66	1.36	1.66	1.61	0.98	1.32	0.945	0.339	0.533	1.3	1.34	0.233
TG(16:1_38:3)	1.16	0.748	1.29	2.19	0.735	0.772	0.983	1.35	1.63	1.58	0.696	1.09	1.24	0.63	0.916	0.817	1.46	0.786	1.7	0.947	0.945	0.819	0.971	0.503	0.444	0.556	0.214	0.213	0.483	0.935	0.186
TG(16:1_38:4)	1.6	0.847	1.79	2.45	1.11	1.07	0.85	1.85	1.6	2.02	0.998	1.66	1.73	0.52	0.834	0.718	0.845	0.858	2.38	0.97	1.02	1.06	1.13	0.531	0.425	0.37	0.308	0.3	0.543	1.14	0.337
TG(16:1_38:5)	1.7	0.895	2.23	3.24	1.45	1.64	0.954	2.16	1.56	2.42	1.25	2.06	1.74	0.392	0.844	0.611	0.78	1.13	2.63	0.967	1.21	1.33	1.3	0.711	0.54	0.546	0.381	0.454	1.12	1.19	0.455
TG(17:0_32:1)	3.2	1.31	1.75	7.9	1.45	2.96	5.61	2.39	0.838	1.19	0.883	2.25	0.999	0.561	1.97	0.301	0.292	0.343	6.54	0.074	3.41	0.619	1.54	0.237	0.307	0.43	0.277	0.289	0.241	1.8	0.32
TG(17:0_34:1)	12.8	3.38	5.35	35.3	3.77	8.23	14.2	9.34	4.83	4.6	4.22	8.39	3.51	2.72	6.12	1.47	1.27	0.884	17	0.706	9.42	2.79	5.76	0.848	1.31	2.46	1.21	1.14	1.28	6.52	1.73
TG(17:0_34:2)	7.88	2.49	4.05	19.9	2.83	4.48	6.33	6.35	4.17	3.17	2.79	4.38	2.79	1.24	2.21	0.66	1.41	1.23	11.3	0.707	4.69	1.6	3.27	0.709	1.12	1.79	1.11	0.784	1.08	3.42	1.05
TG(17:0_34:3)	2.16	1.07	1.48	5.12	1.19	1.87	1.72	2.09	1.13	1.03	0.928	1.2	1.17	0.337	0.561	0.358	0.483	0.652	3.26	0.298	1.65	0.788	1.14	0.35	0.349	0.571	0.446	0.299	0.359	1.28	0.33
TG(17:0_36:3)	9.65	3.08	5.41	25.4	2.96	4.06	5.76	8.03	11.9	4.45	4.62	3.25	4.26	2.32	4.05	3.26	2.65	3.26	11.7	1.65	4.98	3.78	4.28	1.13	3.22	3.74	1.37	1.88	1.96	4.48	1.57
TG(17:0_36:4)	3.81	1.32	1.7	7.81	1.3	1.64	1.99	2.9	5.31	1.78	1.57	0.874	1.74	0.747	1.36	1.13	0.766	1.81	4.31	0.404	1.84	1.56	1.41	0.511	1.53	1.11	0.43	0.585	0.739	1.3	0.545
TG(17:1_32:1)	2.93	1.59	2.9	7.77	1.78	3.1	4.71	3.77	0.861	2.07	1.54	4.25	1.81	0.685	1.69	0.394	0.719	0.559	5.77	0.329	3.8	0.879	1.91	0.458	0.37	0.764	0.608	0.274	0.586	1.9	0.323
TG(17:1_34:1)	9.62	3.53	6.84	26.8	4.45	6.63	10.7	9.84	4.18	7.98	5.75	10.2	5.18	2.69	4.7	1.72	1.9	1.78	15.5	1.23	8.75	2.8	6.74	1.05	1.36	3.16	1.78	1.31	2.07	6.6	1.9
TG(17:1_34:2)	5.23	2.41	3.77	14.7	2.96	3.62	4.32	5.67	3.62	4.39	2.61	3.78	3.48	1.19	1.88	0.805	1.37	1.51	8.85	0.891	3.6	1.8	3.1	0.79	0.714	1.67	1	0.75	1.19	3.23	0.824
TG(17:1_34:3)	0.786	0.808	0.966	2.31	0.691	0.872	1.27	1.31	0.724	0.911	0.641	0.874	0.786	0.221	0.482	0.057	0.562	0.51	1.79	0.354	1.05	0.601	0.672	0.187	0.475	0.505	0.338	0.208	0.388	0.784	0.185
TG(17:1_36:3)	3.93	2.19	2.74	10	1.8	1.77	3.6	4.04	5.88	3.09	2.43	1.7	2.42	1.46	2.54	1.94	1.75	2.48	6.23	1.01	2.12	2	3.01	0.712	1.78	1.78	0.693	0.819	1.56	1.91	0.718
TG(17:1_36:4)	1.44	0.68	1.09	4.04	0.804	0.785	0.966	1.47	2.33	1.45	0.921	0.648	0.97	0.386	0.76	0.499	0.459	1.4	2.04	0.376	0.949	1.13	1.17	0.282	0.756	0.524	0.251	0.356	0.73	0.821	0.295
TG(17:1_36:5)	0.242	0.259	0.208	0.591	0.168	0.289	0.333	0.468	0.435	0.47	0.312	0.247	0.231	0.181	0.033	0.174	0.021	0.262	0.564	0.016	0.259	0.432	0.325	0.042	0.156	0.044	0.198	0.019	0.043	0.296	0.014
TG(17:1_38:5)	0.014	0.013	0.009	0.033	0.007	0.012	0.011	0.015	0.016	0.014	0.009	0.011	0.008	0.004	0.009	0.005	0.007	0.005	0.012	0.02	0.012	0.008	0.015	0.024	0.007	0.006	0.003	0.006	0.007	0.008	0.003
TG(17:1_38:6)	0.04	0.028	0.013	0.074	0.023	0.019	0.015	0.032	0.027	0.026	0.018	0.021	0.014	0.006	0.022	0.012	0.01	0.024	0.031	0.017	0.026	0.032	0.027	0.012	0.014	0.014	0.011	0.012	0.02	0.009	0.012
TG(17:2_34:2)	0.575	0.437	0.475	1.33	0.534	0.611	0.499	0.741	0.67	0.556	0.398	0.475	0.528	0.272	0.443	0.179	0.28	0.309	0.959	0.027	0.584	0.279	0.426	0.023	0.203	0.179	0.199	0.03	0.241	0.403	0.028
TG(17:2_34:3)	0.454	0.292	0.372	1.08	0.079	0.355	0.336	0.548	0.46	0.299	0.397	0.338	0.381	0.037	0.361	0.333	0.073	0.283	0.389	0.069	0.393	0.053	0.314	0.044	0.052	0.042	0.031	0.023	0.066	0.064	0.053
TG(17:2_36:2)	0.816	0.346	0.427	1.49	0.273	0.281	0.663	0.622	0.82	0.519	0.453	0.546	0.606	0.407	0.877	0.573	0.39	0.288	0.665	0.219	0.538	0.418	0.504	0.181	0.442	0.341	0.243	0.169	0.589	0.404	0.153
TG(17:2_36:3)	0.547	0.338	0.345	0.996	0.205	0.449	0.525	0.503	0.97	0.465	0.412	0.347	0.434	0.387	0.421	0.501	0.289	0.513	0.817	0.202	0.288	0.351	0.622	0.191	0.455	0.326	0.233	0.266	0.312	0.483	0.032
TG(17:2_36:4)	0.774	0.343	0.438	1.74	0.457	0.589	0.737	1.14	1.04	0.916	0.533	0.779	0.682	0.459	0.893	0.481	0.43	0.383	1.04	0.415	0.648	0.532	0.697	0.34	0.356	0.646	0.241	0.197	0.372	0.685	0.245
TG(17:2_38:5)	0.306	0.123	0.228	0.778	0.251	0.25	0.458	0.387	0.468	0.572	0.215	0.198	0.262	0.399	0.88	0.283	0.373	0.092	0.445	0.225	0.389	0.406	0.36	0.189	0.237	0.214	0.199	0.076	0.209	0.216	0.081
TG(17:2_38:6)	0.306	0.189	0.171	0.754	0.026	0.028	0.429	0.42	0.522	0.313	0.186	0.231	0.261	0.028	0.517	0.287	0.347	0.234	0.508	0.176	0.185	0.366	0.538	0.196	0.372	0.168	0.026	0.16	0.035	0.035	0.013
TG(18:0_30:0)	5.44	3.33	4.63	16.7	2.3	6.89	10.7	5.09	1.81	3.73	2.16	6.48	1.31	2.53	7.72	1.42	0.412	0.194	17	0.133	7.6	2	5.32	0.526	0.367	0.522	0.233	0.283	0.517	5.43	0.39
TG(18:0_30:1)	3.15	1.91	3.18	9.6	1.64	3.92	8.85	3.54	1.18	1.39	2.2	4.32	0.948	1.75	11.4	1.17	0.032	0.31	8.75	0.173	4.91	1.15	8.76	0.675	0.667	0.275	0.282	0.29	0.324	2.72	0.235
TG(18:0_32:0)	14.3	6.17	9.52	72.7	5.8	15.6	24.2	12.9	4.86	15.6	3.63	19.6	2.94	4.78	14.7	2.76	0.581	0.387	32	0.276	16.7	4.32	11.2	3.68	2.21	2.44	0.431	0.406	2.48	12.6	2.4
TG(18:0_32:1)	13.5	5.82	10.6	59.3	6.83	15	28	13.3	3.83	12.1	4.06	19.7	4.07	4.78	11.5	2.27	0.948	1.07	32.4	1.01	18.4	5.05	11.1	1.59	1.58	1.56	0.858	1.36	1.25	11.5	1.34
TG(18:0_32:2)	5.25	2.4	3.72	20	2.74	4.52	8.8	5.55	3.51	3.38	2.06	4.4	1.58	1.72	4.01	1.14	0.426	0.656	14.9	0.551	6.1	2.26	3.58	1.08	0.508	0.754	0.469	0.79	0.641	3.26	0.458
TG(18:0_34:2)	32.7	10.6	19.2	138	15.6	23.4	37.3	26.7	21.8	36.5	9.76	30.9	10.6	7.26	15	4.74	3.98	4.86	50.8	3.6	25.6	10.7	21.2	6.41	6.06	7.06	2.79	2.83	5.94	18	4.73
TG(18:0_34:3)	4.89	2.45	3.52	16.8	2.79	3.73	5.87	5.26	3.32	6.22	1.85	4.59	2.66	1.5	2.24	1.24	1.17	1.29	7.15	0.768	4.76	2.43	3.51	1.26	0.886	1.21	0.734	0.758	1.14	2.93	0.489
TG(18:0_36:1)	8.69	3.01	4.87	78.9	2.2	4.78	20	9.6	4.29	11.5	4.45	13.9	2.38	3.81	9.69	3.46	1.53	1.02	14	0.677	10.4	5.31	13.9	2.05	2.09	1.79	0.759	0.716	1.05	6.27	1.39
TG(18:0_36:2)	35.1	15.4	21.3	186	14.3	20.5	73.1	44.9	31	51	21.4	48.2	15.8	22.3	54.4	22.3	9.74	8.56	57.9	6.36	37.6	30.9	57.2	12.3	15.7	13.5	4.86	4.88	10.4	26.1	6.78
TG(18:0_36:3)	33.3	15.2	19	129	13.4	17.1	36.5	49.2	50.2	44.8	18.5	27.6	21.5	16.8	29	19.3	10.5	14.3	51.9	8.51	25.1	22.5	32.9	11.8	18.5	14.5	5.96	6.51	10.4	18.8	5.86
TG(18:0_36:4)	14.7	6.93	7.13	39.7	4.67	6.47	12.3	19	25.5	16.9	6.67	7.26	9.9	4.77	8.45	6.47	3.43	9.32	19.4	3.38	8.57	8.03	10.4	4.37	7.65	5.24	2.36	2.84	3.61	6.87	2.21
TG(18:0_36:5)	1.41	0.904	0.833	2.91	0.792	0.799	1.14	2.03	1.68	2.53	1.04	0.967	1	0.613	0.88	0.826	0.333	0.897	1.64	0.479	1.41	1.13	1.13	0.565	1.18	0.535	0.278	0.395	0.613	0.92	0.259
TG(18:0_38:6)	2.06	1.56	1.74	4.4	1.11	0.893	1.4	2.68	3.51	2.74	1.68	1.14	1.83	0.868	1.1	0.787	0.545	1.51	1.91	0.733	1.08	1.62	1.86	0.739	1.49	0.869	0.514	1.04	1.29	0.871	0.875
TG(18:0_38:7)	0.233	0.273	0.193	0.722	0.268	0.212	0.314	0.446	0.319	0.387	0.305	0.212	0.17	0.115	0.16	0.223	0.051	0.23	0.434	0.093	0.285	0.333	0.166	0.177	0.192	0.105	0.048	0.152	0.177	0.203	0.124
TG(18:1_26:0)	4.81	4.48	6.01	6.49	2.07	6.39	13.4	6.37	2.79	0.92	2.51	3.59	0.965	4.8	21	2.72	0.546	0.499	23.9	0.698	6.48	3.88	6.64	0.929	1.76	0.446	0.476	1.13	0.682	5.24	0.799
TG(18:1_28:1)	5.55	4.13	6.29	8.39	2.56	6.16	13.3	7.69	3.13	1.87	2.59	5.22	1.77	5.59	14.6	3.9	0.901	1.16	20.7	1.31	8.01	6.26	4.78	1.52	2.01	0.842	0.966	0.989	0.896	4.22	0.579
TG(18:1_30:0)	67.2	32	56.5	166	33.3	74.8	89.9	87.2	31.1	56.7	22	80.2	33.2	19.6	96.9	12.3	8.77	8.94	163	5.91	95.7	24.5	57	12.2	11.7	9.85	9.84	7.31	8.1	50.7	8.18
TG(18:1_30:1)	26.5	18.7	43.3	61.5	17.7	34.8	45.4	50.2	18.3	22	17.9	45.3	17.3	17.7	124	14	9	8.48	86.3	8.18	45.7	18.7	46.7	11	12.7	7.02	6.33	3.87	5.42	24	2.84
TG(18:1_30:2)	5.66	3.25	8.88	9.55	3	6.36	7.68	9.92	7.89	3.15	5.36	5.18	3.02	3.87	23.9	4.57	1.51	2.27	18.9	2.13	6.93	4.92	10.1	3.47	4.49	1.33	0.864	0.786	1.44	4.5	0.602
TG(18:1_31:0)	11.8	6.34	8.27	26.8	4.88	10.9	18.2	12	6.22	4.05	5.12	8.04	4.47	4.01	11.2	2.64	0.762	0.649	28.3	0.517	15.5	4.16	7.65	0.445	2.2	3.17	2.34	0.751	2.3	7.37	2.31
TG(18:1_32:0)	184	68.2	118	566	85.7	183	218	216	116	237	64.7	257	101	48.6	183	33.1	38.7	24	344	21.7	178	74.4	145	50.9	34	51	31.3	23.7	43.6	142	46.8
TG(18:1_32:1)	164	98.6	182	452	93.2	149	209	268	113	230	92.4	292	127	71.6	209	54.6	78.7	55.7	363	64.2	198	84.5	162	48	40.8	74.1	47	26	49.3	141	33.8
TG(18:1_32:2)	44	26.8	48.4	114	23.7	34.4	50.7	65.3	56.8	47.2	22.7	43.8	31.3	19.2	51.4	18.6	23.1	22.7	114	19.8	43	30.6	39.8	15.2	18.1	16.5	11.1	7.63	13.5	32	6.49
TG(18:1_32:3)	4.57	3.65	4.69	9.93	3.2	4.17	6.8	7.68	6.15	6.14	2.91	4.23	2.85	2.92	6.49	3.31	1.67	2.6	11.8	2.09	6.87	4.12	4.65	1.67	2.66	1.92	1.09	1.06	1.49	3.98	0.602
TG(18:1_33:0)	16.1	4.69	8.36	42.8	5.08	9.46	21.6	12.3	6.94	5.9	5.81	11	4.93	3.77	9.04	2.62	1.92	1.82	25.2	0.895	13.9	4.12	8.57	0.978	1.79	3.31	1.87	1.56	1.77	8.87	2.2
TG(18:1_33:1)	27.2	13.4	21.1	71.4	10.9	17.8	37.3	34.2	21.3	18.3	17	23.4	13.4	11.9	24.2	9.41	8.52	7.39	55.1	4.63	27.6	13.1	18.9	2.77	6.77	12.4	6.54	4.69	5.24	18.3	5.58
TG(18:1_33:2)	8.2	4.68	7.01	20.1	3.48	4.46	8.58	11	12.3	4.97	4.61	5.14	5.71	3.48	6.74	3.65	3.37	3.44	18.4	1.91	7.45	4.77	5.95	1.22	3.54	4.66	2.14	1.95	2.39	4.7	1.94
TG(18:1_33:3)	1.05	0.809	0.764	2.12	0.534	0.698	1.27	1.29	1.31	0.844	0.888	0.654	0.612	0.576	1.15	0.576	0.488	0.463	2.14	0.255	1.43	0.736	0.915	0.272	1.04	0.62	0.373	0.243	0.512	0.756	0.155
TG(18:1_34:1)	723	335	539	1964	294	457	796	940	725	1190	466	863	504	386	961	376	361	216	1119	251	649	382	683	203	229	446	207	145	271	591	219
TG(18:1_34:2)	404	209	306	1173	189	236	370	551	644	600	246	335	326	170	346	196	249	195	629	182	277	240	352	119	146	245	102	90.6	161	290	125
TG(18:1_34:3)	51.3	32.8	47	127	29	33.4	52.9	76.6	84.8	92.4	37.7	43.3	50.7	24	47.6	34	39.4	41.8	90.9	36.1	46.2	43.9	48	21	27.8	31.8	14.3	13.6	25.4	41.1	11.8
TG(18:1_34:4)	4.37	2.79	4.57	9.13	2.9	3.51	4.33	6.41	6.8	9.4	3.94	4.59	3.72	2.34	3.8	3.19	2.59	3.51	6.93	3.25	5.2	4.15	4.53	2.03	2.68	2.55	1.2	0.949	2.56	4.03	0.788
TG(18:1_35:2)	13.3	6.29	9.62	38	5.35	6.93	16.1	14.9	15.6	10.4	9.13	9.65	7.41	6.46	11.1	7	5.24	5.42	21.5	3.54	10.4	6.96	9.76	2.01	4.75	6.41	2.84	2.69	3.61	8.41	2.64
TG(18:1_35:3)	3.99	2.04	3	10.6	1.9	2.02	3.82	4.19	5.41	3.45	2.64	2.24	2.77	1.88	3.05	2.13	1.55	2.36	6.18	1.36	2.94	2.48	2.9	0.854	2.06	1.85	0.889	0.753	1.47	2.45	0.829
TG(18:1_36:0)	9.27	3.86	5.43	53.5	3.32	5.66	19.8	11.3	6.71	12.7	5.31	12.2	4.28	6.12	14.7	6.06	2.54	1.64	16.8	1.43	12.9	7.59	15.9	3.18	3.49	2.9	1.45	1.35	2.4	7.06	1.5
TG(18:1_36:1)	76.3	31.6	46.5	311	28.3	41.3	162	91.6	70.4	110	46	93.5	37.1	57	157	66.7	31.2	23.4	123	22.4	76.6	83	113	25.8	40.8	33.3	14	12	23.6	59.5	13.7
TG(18:1_36:2)	184	91.2	134	600	73.1	102	397	278	303	291	136	207	128	199	651	296	141	97.2	375	125	181	307	274	83	145	121	54.4	38.8	82.6	165	42.8
TG(18:1_36:3)	147	75.5	110	456	66.9	79.2	217	214	409	214	88.3	96	129	118	271	197	111	125	280	101	108	208	161	68.9	149	94.6	39.6	36.5	68.7	116	35.6
TG(18:1_36:4)	47	24.6	32.1	132	21.2	27.8	51.3	68.5	163	77.3	32.2	25	38.9	32.9	61.1	56.2	29.8	64.9	92.5	31.5	37.4	65.1	43.7	22.6	54.2	26.7	11.7	13.7	23	35.5	11.1
TG(18:1_36:5)	6.36	4.56	5.52	14.8	4.93	5.73	6.13	11.2	19.4	15.2	6.74	4.93	6.36	5.66	8.78	9.39	3.81	11.7	10.7	5.36	7.84	11.9	7.5	4.08	9.87	4.19	2.05	2.77	5.68	7.18	1.42
TG(18:1_36:6)	0.89	1.01	0.849	2.46	1.14	0.859	1.12	1.45	1.8	2.56	1.16	0.754	0.606	0.789	1.3	1.07	0.333	1.14	1.55	0.692	1.64	1.88	1.29	0.345	1.35	0.475	0.274	0.665	0.993	0.788	0.06
TG(18:1_38:5)	8.27	5.23	8.05	19.9	5.05	6.43	6.92	12	14.3	15.4	7.63	7.64	9.52	4.52	7.12	6.51	2.69	5.19	13.3	4.51	7	7.75	10.4	3.08	5.31	4.72	2.66	3.26	6.72	5.71	4.04
TG(18:1_38:6)	3.96	4.48	4.84	12.3	5.2	3.37	3.35	5.86	8.7	7.12	3.39	3.26	4.32	1.92	4.74	3.33	1.71	3.54	5.84	2.13	4.38	6.07	6.14	1.99	3.29	2.44	1.62	3.23	6.16	2.4	1.71
TG(18:1_38:7)	1.04	1.21	1.35	3.71	1.5	1.13	1.71	1.74	2.06	1.73	1.03	1.04	0.621	0.742	1.42	0.932	0.576	1.17	1.97	0.495	1.32	2.09	1.99	0.509	0.894	0.722	0.363	0.953	1.74	0.895	0.316
TG(18:2_28:0)	6.38	3.67	8.07	11.7	3.53	8.66	8.31	10.2	6.57	2.37	3.4	3.31	2.22	2.48	17.9	1.9	0.515	1.24	27.9	0.568	7.41	3.11	8.63	2.12	3.23	0.542	0.424	1.02	0.854	4.01	0.725
TG(18:2_30:0)	31.9	12.9	24.3	72.2	16	33.8	23.7	38.7	23.6	20	10.1	17	17	6.47	26.4	4.06	3.65	5.9	87.5	2.57	29.9	12.1	21.3	6.22	5.88	3.75	3.71	3.57	4.39	16.1	3.52
TG(18:2_30:1)	11.6	6.74	14.7	22.2	8.18	14.8	11.5	19.9	12.2	8.14	7.84	8.44	8.45	4.63	24.7	4.98	2.95	4.26	37.5	3.29	13.2	6.97	13.1	4.92	5.7	2.45	2.05	1.95	2.19	7.35	0.925
TG(18:2_32:0)	97	29.7	52.4	278	49.7	89.1	60.4	107	98.9	93.5	27.2	60.7	60.1	17.3	51	12.7	17.2	19.1	172	11.2	61	37.3	58.4	21.7	20.5	22.4	13.1	12.9	22.4	49.3	22.7
TG(18:2_32:1)	79.2	44.4	66.4	189	46	62.2	55.8	109	81.6	83.4	35.9	63.1	59.6	22.1	53.6	18.5	29.9	35.5	162	26	56.7	39.8	56.6	21.6	21.5	27.6	16.5	13.1	22.2	46.1	13.9
TG(18:2_32:2)	20.2	11	17.9	48.8	10.4	13.4	13.3	27.1	36.5	16.8	9.68	9.92	14.1	5.58	14.7	5.98	8.23	18.2	47.5	8.01	12.6	14.7	13.9	6.75	8.14	6.28	3.77	3.64	5	10.2	2.63
TG(18:2_33:0)	8.79	2.09	4.01	22.3	2.98	4.83	5.5	5.97	6.32	2.75	2.04	2.87	2.76	1.26	2.89	0.861	1.04	1.37	12.8	0.545	4.61	1.93	3.01	0.522	1.62	1.48	0.743	0.789	0.994	3.43	1.08
TG(18:2_33:1)	11.5	5.82	7.13	31	4.95	6.88	9.47	13.5	15.5	6.83	5.84	4.76	7.46	3.52	6.96	3.56	3.55	4.68	22.9	2.19	8.31	5.59	7	1.2	4.01	4.68	2.4	2.25	2.35	6.1	2.86
TG(18:2_33:2)	3.84	2.53	2.8	9.78	1.92	2	2.53	4.6	9.1	1.8	1.93	1.06	3.02	1.22	2.32	1.4	1.64	3.5	8.83	0.872	2.06	2.68	2.35	0.612	2.07	1.69	0.835	0.869	1.12	1.61	0.887
TG(18:2_34:0)	54.5	20.7	31.7	174	22.3	34.9	41.7	55.4	65.6	64.7	21.2	33.9	30.4	15.6	31.7	16.3	16.1	15.8	79.7	12.1	33.6	23.3	38.4	12.2	17	20.3	8.97	8.78	15.2	30.5	12.8
TG(18:2_34:1)	370	180	226	1029	159	205	263	473	596	516	192	223	274	123	252	143	165	160	528	116	211	200	278	101	139	193	83.2	84.3	126	222	113
TG(18:2_34:2)	214	93.1	117	510	92	99.5	123	242	453	224	86.3	76.1	165	50.4	96	72.2	90.7	155	272	75.4	79.9	127	123	57	90.6	92.2	36.2	47.3	70.8	99.3	54.1
TG(18:2_34:3)	25	13.9	16.4	52.1	12.1	14.1	15.4	31.2	53.1	35	14.8	10.2	21.4	6.95	12.4	11.4	13.8	30.3	36.3	14.5	13.3	21.5	17.6	8.88	14.9	12.1	5.08	6.73	10.8	14.8	5
TG(18:2_34:4)	2.17	1.53	1.75	4.48	1.86	1.81	1.52	3.16	5.43	4.28	1.68	1.03	2.07	0.782	1.23	1.25	1.07	2.98	3.51	1.53	1.65	2.64	2.08	0.987	1.49	0.984	0.673	0.561	0.946	1.61	0.389
TG(18:2_35:1)	9.87	3.57	5.27	27.2	2.94	4.55	7.05	8.05	10.5	5.2	5.01	3.68	4.06	2.62	4.21	3.19	2.49	3.75	13.5	1.4	5.39	4.21	4.75	1.12	3.96	3.42	1.35	1.57	2.04	4.63	1.7
TG(18:2_35:2)	6.27	2.44	3.89	18.4	2.25	2.88	4.7	6.2	11	4.19	3.16	2.04	3.95	1.94	3.02	2.13	1.98	4.15	9.22	1.36	3.13	3.48	3.31	1.12	2.75	2.73	1.02	1.24	1.45	2.72	1.07
TG(18:2_35:3)	1.86	0.993	0.884	4.38	0.735	0.759	0.889	1.92	3.79	0.979	0.848	0.502	1.31	0.436	0.935	0.82	0.599	1.92	2.39	0.538	0.791	1.27	0.808	0.383	0.887	0.707	0.329	0.505	0.577	0.909	0.245
TG(18:2_36:0)	6.02	2.28	3.37	27.1	2.3	3.03	6.58	6.42	6.81	6.9	2.87	4.54	3.03	2.22	4.24	2.16	1.4	1.77	10.3	1.05	5.1	2.99	6.14	1.58	2.65	1.99	0.973	0.998	1.44	3.54	0.892
TG(18:2_36:1)	35.1	16.8	22.2	144	14.5	17.7	43.4	48.8	62.2	46.9	20.4	26.3	24.6	19.6	38	25.3	14.9	18	60.2	11.8	26.1	29.7	37	12.8	21.5	16.2	7.02	7.46	11.1	22.8	7.53
TG(18:2_36:2)	86.5	41.1	57.4	268	36.3	44.8	115	119	232	110	49.9	49.1	74.6	56	132	96.6	53.9	77	164	49.9	53.9	116	84	37.3	77.3	47.5	21.6	21.4	37.5	60.9	18.2
TG(18:2_36:3)	61.9	26.1	35.5	190	24.7	30.6	59.5	79.1	242	69.7	31.7	21.4	55.1	26.7	57.3	54.1	35.5	97.8	122	36.2	30.6	81.4	45	28.7	65.8	28	12.2	16.6	25.6	40.1	12
TG(18:2_36:4)	25	9.44	13.3	59.6	9.76	12.6	15.3	28.7	96.6	28.8	12	6.64	20.2	8.46	14.5	16.8	9.94	51.1	40.7	10.8	11.9	28.6	14.4	9.41	24.9	9.1	3.59	6.08	8.75	13.5	4.41
TG(18:2_36:5)	3.95	2.08	2.2	6.1	2.36	2.35	2.1	4.83	12.7	6.21	2.73	1.47	3.43	1.75	2.7	3.2	1.32	10	5.06	2.23	2.63	6.94	3.08	2.29	5.59	1.84	0.625	1.23	2.44	2.67	0.69
TG(18:2_38:4)	5.31	2.42	3.12	7.3	2.11	2.41	2.57	5.39	9.24	6.18	2.8	2.12	4.56	1.56	2.4	2.12	1.46	3.5	4.95	1.92	1.83	3.45	3.18	1.52	3.24	1.73	0.876	1.41	1.57	2.44	1.86
TG(18:2_38:5)	4.94	2.76	3.96	10.6	3.38	3.2	2.61	6.35	11.4	6.89	3.31	2.58	5.02	1.37	2.22	2.51	1.27	4.07	5.75	1.91	2.53	4.71	4.47	1.59	4.29	2.3	1.09	2.2	3.17	2.63	2.03
TG(18:2_38:6)	2.03	2.15	1.84	5.88	2.49	1.36	1.34	2.53	5.5	3.39	1.36	0.831	2.42	0.549	1.61	1.35	0.711	2.79	2.59	0.838	1.41	3.16	2.22	0.823	1.68	0.873	0.653	1.67	2.41	1.11	0.915
TG(18:3_30:0)	2.28	1.25	2.54	5.02	1.52	4.63	3.74	4.28	1.38	2.81	1.38	2.24	1.14	0.833	3.02	0.749	0.175	0.49	5.94	0.256	4.31	1.5	2.18	0.604	0.578	0.358	0.461	0.496	0.43	2.05	0.187
TG(18:3_32:0)	8.8	3.56	6.3	19.4	5.44	14.8	7.93	12	6.93	14.2	4.36	7.5	5.79	1.98	6.23	1.91	1.07	1.66	13.2	1.34	10.3	5.98	5.7	1.91	2.31	2.19	1.55	1.33	1.89	7.03	1.52
TG(18:3_32:1)	6.9	3.98	8.31	13.2	4.8	10.1	7.35	12.1	6.23	14.2	5.63	7.85	6.02	2.55	5.65	2.61	1.73	3.23	14.9	2.76	10.1	5.27	5.99	2.6	2.65	2.33	2.11	1.38	2.34	6.12	0.764
TG(18:3_33:2)	0.158	0.106	0.115	0.286	0.068	0.151	0.132	0.203	0.241	0.139	0.156	0.126	0.136	0.092	0.108	0.096	0.037	0.158	0.282	0.036	0.135	0.107	0.096	0.047	0.096	0.083	0.048	0.06	0.102	0.111	0.033
TG(18:3_34:0)	4.17	2.26	3.11	11.4	2.27	4.91	4.62	6.51	5.08	8.93	3.01	4.05	2.89	1.68	4.04	2.29	0.867	1.8	6.47	1.11	5.59	3.01	4.46	1.1	1.63	1.64	1.02	0.912	1.31	3.59	0.891
TG(18:3_34:1)	30.4	16.5	25.4	68.1	18.2	32.6	26.1	49.4	46	77	26.7	25.5	24.8	14.7	26.8	17.9	9.13	15.7	48.3	12.8	35.5	27.7	30.4	11.5	16.5	16.1	9.93	8.29	13.8	28.6	7.45
TG(18:3_34:2)	16.1	8.72	13.7	34.5	10.1	16.7	10.4	26.8	29.5	34.9	12.3	10.1	15.3	6.2	10.9	7.73	5.29	12.3	22.3	8.62	13.3	17.6	14.2	6.64	9.61	7.49	4.14	4.31	7.36	13.3	3.38
TG(18:3_34:3)	2.54	1.74	2.12	3.26	1.61	2.35	1.57	3.57	4.09	4.48	2.25	1.24	2.38	0.819	1.48	1.36	1.09	2.7	2.97	1.88	2.32	3.08	2.16	1.21	1.88	1.09	0.651	0.524	1.13	1.83	0.271
TG(18:3_35:2)	0.947	0.368	0.59	1.6	0.532	0.786	0.739	1.07	1.39	1.17	0.816	0.452	0.563	0.319	0.489	0.434	0.198	0.579	0.825	0.235	0.948	0.888	0.52	0.179	0.427	0.309	0.175	0.204	0.325	0.726	0.201
TG(18:3_36:1)	3.29	1.75	2.15	7.77	1.47	2.63	4.42	4.89	4.98	6.62	2.88	2.46	2.36	2.02	3.91	3.31	1.09	2	4.21	1.4	3.85	3.51	3.29	1.26	2.99	1.43	0.708	0.638	1.32	2.81	0.537
TG(18:3_36:2)	9.25	5.89	7.89	20.4	4.88	8.63	12	16.5	23.9	23.9	10.7	7.05	8.53	10.6	18.8	16.1	5.45	10.4	15.8	7.98	12.3	15.3	11.5	5.23	12.2	6.4	3.07	2.61	5.79	10	1.74
TG(18:3_36:3)	6.78	4.51	4.85	13.8	3.85	5.77	6.08	12.3	22.6	14.7	6.74	3.31	6.95	6.02	9.32	11.2	4.08	12.6	9.95	6.3	7.07	12.5	7.19	4.37	10.9	4.75	1.95	2.29	4.9	6.96	1.21
TG(18:3_36:4)	2.55	1.48	1.55	3.32	1.35	2.53	1.39	3.35	8.04	5.62	2.35	0.801	2.14	1.46	2.24	2.82	1.07	6.44	2.75	1.54	2.24	4.57	2.25	1.38	3.73	1.34	0.527	0.959	1.43	2.03	0.454
TG(18:3_38:5)	0.664	0.396	0.554	0.957	0.427	0.987	0.227	0.837	1.19	1.36	0.865	0.385	0.691	0.261	0.285	0.454	0.132	0.664	0.552	0.369	0.559	0.93	0.581	0.368	0.542	0.237	0.17	0.306	0.459	0.556	0.106
TG(18:3_38:6)	0.394	0.28	0.405	0.57	0.309	0.735	0.187	0.52	0.604	0.67	0.496	0.173	0.418	0.082	0.32	0.184	0.066	0.358	0.357	0.221	0.382	0.785	0.4	0.204	0.485	0.123	0.092	0.313	0.338	0.272	0.025
TG(20:0_32:3)	1.09	0.713	0.774	3.15	0.52	0.719	0.701	1.57	1.26	1.58	0.734	0.974	0.788	0.476	0.732	0.419	0.661	0.425	1.82	0.288	0.707	0.528	1.07	0.312	0.329	0.638	0.266	0.333	0.468	0.861	0.276
TG(20:0_32:4)	0.842	0.416	0.749	2.57	0.496	0.491	0.555	1.15	2.12	1.1	0.714	0.521	0.684	0.189	0.534	0.288	0.383	0.836	1.31	0.252	0.462	0.79	0.781	0.386	0.577	0.46	0.257	0.278	0.313	0.674	0.18
TG(20:0_34:1)	1.77	1.72	1.3	7.92	1.55	1.79	4.57	3.07	1.99	2.77	1.93	2.29	1.28	2.05	4.29	1.22	0.4	0.5	6.4	0.227	6.49	1.43	6.34	0.944	1.01	1.37	0.512	0.7	0.895	2	0.534
TG(20:1_30:1)	0.307	0.18	0.366	0.485	0.069	0.258	0.206	0.358	0.062	0.18	0.065	0.353	0.193	0.056	0.707	0.053	0.162	0.034	0.713	0.019	0.56	0.209	0.353	0.042	0.065	0.061	0.033	0.031	0.056	0.275	0.026
TG(20:1_32:1)	1.61	1.06	1.57	3.63	0.963	1.35	1.79	1.63	0.767	1.34	0.719	1.84	1.27	0.886	1.49	0.579	1.23	0.492	3.21	0.409	2.3	0.624	1.72	0.425	0.425	0.5	0.383	0.317	0.593	1.4	0.307
TG(20:1_32:2)	0.503	0.447	0.559	1.57	0.382	0.515	0.716	0.84	0.837	0.803	0.272	0.666	0.36	0.304	0.521	0.456	0.506	0.406	1.39	0.282	0.629	0.384	0.49	0.069	0.069	0.225	0.207	0.216	0.272	0.539	0.194
TG(20:1_32:3)	0.292	0.054	0.264	0.537	0.306	0.198	0.369	0.302	0.489	0.377	0.065	0.312	0.331	0.044	0.274	0.051	0.286	0.06	0.526	0.066	0.267	0.229	0.24	0.062	0.048	0.063	0.034	0.034	0.046	0.223	0.027
TG(20:1_34:0)	0.761	0.479	0.6	2.56	0.426	0.621	1.27	0.841	0.747	1.47	0.449	0.908	0.335	0.394	0.649	0.34	0.494	0.066	1.51	0.292	1.38	0.391	1.14	0.264	0.09	0.268	0.22	0.239	0.339	0.88	0.08
TG(20:1_34:1)	4.76	2.42	4.06	13.9	2.5	3.51	5.13	5.2	4.45	9.06	2.67	4.74	2.87	2.77	5.15	2.63	3.74	1.21	7.3	1.53	6.18	2.5	4.74	1.42	1.74	2.45	1.41	0.927	2.4	4.45	1.19
TG(20:1_34:2)	3.12	1.65	2.58	8.86	1.47	2.04	2.79	3.18	3.69	3.95	1.76	1.89	2.02	1.44	1.9	1.44	2.92	1.5	4.53	1.34	2.84	1.76	2.3	0.938	1.3	1.3	0.695	0.586	1.49	2.13	0.805
TG(20:1_34:3)	0.386	0.384	0.412	0.913	0.183	0.384	0.463	0.651	0.637	0.654	0.238	0.292	0.348	0.348	0.366	0.404	0.573	0.255	0.819	0.283	0.57	0.367	0.336	0.209	0.182	0.233	0.173	0.165	0.328	0.226	0.139
TG(20:2_32:0)	2.04	0.632	1.28	4.28	1.1	1.61	1.03	1.63	1.03	1.59	0.548	1.76	1.04	0.38	0.779	0.222	0.439	0.247	2.85	0.208	1.77	0.602	0.996	0.325	0.216	0.067	0.331	0.233	0.251	1.19	0.288
TG(20:2_32:1)	2.03	0.96	1.75	3.86	0.937	1.5	0.999	2.16	1.75	2.79	0.957	2.19	1.45	0.552	1.17	0.459	0.861	0.559	2.82	0.593	1.54	0.784	1.38	0.617	0.343	0.611	0.409	0.237	0.499	1.4	0.254
TG(20:2_34:1)	6.54	2.66	3.93	12.2	1.98	3.35	3.16	4.75	6.53	8.21	2.82	5.23	3.77	1.95	3.29	2.32	3.23	1.33	6.2	1.62	4.55	2.16	3.94	1.46	1.37	2.01	1.27	0.926	1.51	3.51	1.03
TG(20:2_34:2)	3.75	1.96	2.75	6.86	1.5	2.11	1.79	3.27	5.12	4.23	1.51	2.02	3.03	0.853	1.92	1.37	2.05	1.38	3.89	1.18	2.04	1.98	2.01	1.17	1.14	1.15	0.816	0.589	0.7	2.02	0.764
TG(20:2_34:3)	0.85	0.364	0.576	1.39	0.505	0.521	0.463	0.735	1.25	1.01	0.366	0.298	0.804	0.327	0.399	0.266	0.593	0.515	0.895	0.42	0.449	0.653	0.537	0.256	0.443	0.277	0.256	0.114	0.316	0.342	0.131
TG(20:2_36:5)	0.046	0.07	0.078	0.075	0.099	0.079	0.046	0.093	0.149	0.172	0.065	0.049	0.057	0.049	0.065	0.058	0.042	0.072	0.054	0.038	0.087	0.107	0.049	0.069	0.096	0.052	0.019	0.043	0.059	0.067	0.026
TG(20:3_32:0)	4.41	0.657	2.21	7.29	1.59	3.71	1.33	3.46	1.54	3.58	1.27	3.62	2.35	0.493	0.997	0.341	0.507	0.734	4.97	0.362	2.64	0.975	2.18	0.564	0.489	0.419	0.291	0.316	0.582	2.79	0.973
TG(20:3_32:1)	3.38	1.28	3.5	4.92	1.82	2.99	1.23	3.65	1.78	3.7	1.53	3.93	2.38	0.593	1.24	0.509	0.658	0.831	4.66	0.988	2.63	1.51	1.77	0.949	0.528	0.489	0.709	0.418	0.593	2.61	0.502
TG(20:3_32:2)	1.39	0.375	1.12	1.58	0.647	0.812	0.705	1.3	1.33	1.14	0.584	0.748	0.788	0.21	0.78	0.423	0.399	0.571	1.73	0.557	0.967	0.728	0.517	0.44	0.264	0.347	0.221	0.015	0.182	0.986	0.159
TG(20:3_34:0)	2.17	0.404	1.52	4.34	1.04	1.59	1.16	2.23	1.22	2.78	1.2	2.11	1.43	0.506	0.835	0.511	0.493	0.411	2.99	0.707	2.04	0.705	1.54	0.47	0.339	0.564	0.279	0.219	0.548	1.52	0.566
TG(20:3_34:1)	11.6	3.7	9.1	17.3	4.83	7.33	4.82	12.7	9.13	15.1	5.86	10.1	8.95	3.58	5.42	3.88	3.11	2.98	14.7	3.22	7.38	4.84	8.26	2.96	2.26	3.24	2.32	1.8	2.82	8.59	2.73
TG(20:3_34:2)	8.13	2.5	5.9	10.7	3.29	4.32	2.44	7.54	7.55	8.23	3.6	4.1	6.94	1.52	3.06	2.11	2.15	2.84	7.64	2.56	3.39	3.59	4.05	1.92	2	2.04	1.21	1.12	1.78	4.94	1.63
TG(20:3_34:3)	0.881	0.275	0.874	1.4	0.472	0.735	0.315	1.24	1.04	1.25	0.637	0.665	0.995	0.262	0.339	0.38	0.488	0.693	0.956	0.564	0.615	0.689	0.724	0.389	0.507	0.286	0.171	0.265	0.319	0.855	0.231
TG(20:3_36:3)	2.68	0.997	2.13	3.74	1.03	1.35	1.49	3.54	5.21	3.45	1.85	1.45	3.59	1.45	1.7	2.13	1.17	2.29	3.76	1.7	1.4	2.36	2.3	1.43	2.2	0.99	0.454	0.918	1.01	2.57	0.917
TG(20:3_36:4)	1.27	0.356	0.92	1.32	0.679	0.718	0.431	1.38	1.66	1.63	0.901	0.657	1.52	0.487	0.578	0.733	0.399	1.08	1.27	0.736	0.735	1.17	0.857	0.561	0.882	0.303	0.27	0.45	0.46	1.29	0.399
TG(20:3_36:5)	0.245	0.136	0.213	0.265	0.139	0.323	0.026	0.269	0.239	0.356	0.293	0.187	0.227	0.125	0.151	0.187	0.119	0.213	0.2	0.184	0.198	0.307	0.227	0.141	0.162	0.035	0.112	0.121	0.165	0.322	0.111
TG(20:4_30:0)	4.4	0.639	4.01	6.09	1.99	6.49	1.53	3.64	1.07	2.65	0.9	2.4	0.941	0.404	1.5	0.445	0.222	0.327	8.66	0.042	3.39	1.88	2.63	0.619	0.606	0.253	0.293	0.251	0.376	1.62	0.548
TG(20:4_32:0)	11.2	2.03	8.4	17.2	6.15	13	4.01	8.44	4.14	10.1	2.75	7.02	4	1.05	2.33	0.943	0.668	0.925	13.3	0.612	5.67	4.5	6.24	1.51	1.02	0.935	0.752	1.01	1.46	4.35	2.28
TG(20:4_32:1)	7.57	2.73	9.48	11.1	6.05	10.8	2.85	8.23	2.76	9.25	2.8	6.26	4.27	1.13	2.15	1.07	0.96	1.51	14.1	1.33	5.1	4.48	7	2.07	1.1	1.03	0.745	0.917	1.42	4.21	1.5
TG(20:4_32:2)	2.07	0.628	2.48	2.66	1.12	2.61	0.819	2.17	0.992	1.96	0.894	1.05	0.911	0.359	0.542	0.371	0.227	0.731	3.82	0.456	1.17	1.68	1.79	0.701	0.431	0.268	0.129	0.221	0.322	1.17	0.336
TG(20:4_33:2)	0.659	0.387	0.494	0.77	0.465	0.671	0.314	0.621	0.429	0.423	0.37	0.283	0.246	0.072	0.213	0.113	0.135	0.145	0.825	0.098	0.465	0.507	0.536	0.093	0.207	0.21	0.099	0.074	0.143	0.265	0.122
TG(20:4_34:0)	5.96	1.8	4.57	9.79	2.53	4.53	2.99	4.75	4.12	6.92	2.33	3.53	2.97	0.99	1.58	1.09	0.541	0.988	7.05	0.705	3.25	2.6	4.17	0.999	1.01	1.14	0.479	0.994	1.24	2.9	1.78
TG(20:4_34:1)	34.1	11	33.9	49.3	17.7	30.4	13.8	35	24.4	49	18.1	18.9	20.5	7.42	10.9	9.01	5.99	7.6	42.9	6.9	19	19.6	28.8	8.07	7.53	8.2	3.93	6.1	8.68	17	11.8
TG(20:4_34:2)	22.6	6.8	19.8	29.3	12.2	17.2	6.92	20.9	18	25.2	9.38	8.73	13.3	3.26	4.31	4.98	4.08	7.02	25.8	4.58	8.05	16	14.7	5.42	5.41	3.86	2.04	4.43	5.22	9.71	6.77
TG(20:4_34:3)	2.42	0.934	2.54	3.26	2	2.69	0.694	3.07	2.22	4.46	1.61	1.08	2.33	0.654	0.783	0.797	0.686	1.18	3.36	0.841	1.45	2.38	2.07	1.03	0.941	0.638	0.241	0.686	0.861	1.5	0.877
TG(20:4_35:3)	0.152	0.055	0.133	0.173	0.083	0.129	0.05	0.104	0.09	0.171	0.067	0.063	0.134	0.065	0.019	0.077	0.012	0.056	0.124	0.034	0.077	0.108	0.159	0.019	0.057	0.015	0.012	0.019	0.092	0.069	0.054
TG(20:4_36:2)	14.7	8.44	13.4	23.8	7.51	10.5	8.92	17.8	17.3	22.4	11.8	6.81	12.6	7.5	9.03	9.04	4.81	7.63	17.8	5.37	7.94	11.8	17.5	5.28	9.73	5.43	2.37	4.82	6.17	8.46	5.81
TG(20:4_36:3)	8.91	4.25	7.64	13.4	5.7	7.48	4.15	10.3	12.2	12.9	6.69	3.34	8.22	3.01	3.86	4.06	2.62	5.22	12.2	3.08	4.87	9.04	9.58	3.73	6.54	2.73	1.28	3.41	3.49	4.88	3.98
TG(20:4_36:4)	3.71	1.22	3.12	4.28	2.14	3.67	1.07	3.92	4.63	5.36	2.38	1.18	4.01	0.85	0.987	1.25	0.868	2.61	3.96	1.03	1.91	4.29	3.28	1.5	2.7	0.818	0.307	1.15	0.976	1.88	1.36
TG(20:4_36:5)	0.728	0.253	0.619	0.601	0.814	1.39	0.318	0.963	0.751	1.61	0.566	0.344	0.745	0.251	0.269	0.37	0.057	0.483	0.61	0.224	0.518	1.07	0.64	0.465	0.686	0.066	0.045	0.335	0.475	0.609	0.26
TG(20:5_34:0)	0.924	0.509	0.799	2.67	0.875	0.826	0.79	0.89	0.752	1.02	0.516	1.23	0.453	0.078	0.772	0.463	0.247	0.308	1.14	0.085	1.28	1	0.861	0.09	0.346	0.245	0.346	0.418	1.07	0.474	0.091
TG(20:5_34:1)	3.19	2.5	4.68	13.4	5.09	4.66	3.18	5.96	4.69	6.81	2.9	6.7	2.63	0.997	4.6	2.39	0.71	2.63	6	1.27	6.36	6.74	4.82	1.12	1.95	1.47	1.22	2.92	7.09	2.66	1.16
TG(20:5_34:2)	2.23	1.41	2.43	7.13	2.99	2.55	1.73	2.98	3.35	3.94	1.37	2.72	1.57	0.371	1.96	1.15	0.303	2.04	2.84	0.758	2.37	4.41	2.01	0.719	1.12	0.708	0.748	1.86	3.96	1.56	0.691
TG(20:5_36:2)	1.31	1.57	1.69	5.01	2.37	1.58	2.01	2.52	2.77	3.16	1.56	2.84	1.36	0.643	3.13	2.09	0.391	1.84	2.69	0.931	2.97	4.27	2.97	0.676	1.81	0.877	0.726	1.85	4.29	1.25	0.676
TG(20:5_36:3)	0.773	1.03	1.32	3.52	1.73	1.19	1.11	1.6	2.57	1.97	0.971	0.964	0.9	0.521	1.51	0.951	0.284	1.8	1.91	0.515	1.61	3.03	1.74	0.502	1.18	0.517	0.433	1.26	2.94	0.872	0.469
TG(22:4_32:0)	1.43	0.342	0.942	2.09	0.564	1.53	0.562	1.25	0.58	1.21	0.474	1.26	0.682	0.153	0.305	0.137	0.165	0.132	1.37	0.147	0.619	0.469	0.65	0.221	0.08	0.263	0.127	0.185	0.289	0.558	0.324
TG(22:4_32:2)	0.474	0.248	0.391	0.425	0.211	0.187	0.015	0.243	0.224	0.3	0.21	0.12	0.164	0.017	0.176	0.106	0.1	0.107	0.339	0.087	0.141	0.142	0.15	0.105	0.02	0.02	0.005	0.082	0.143	0.154	0.011
TG(22:4_34:2)	2.87	1.21	1.75	3.55	1.51	1.57	0.905	2.47	2.64	2.87	1.22	1.06	1.79	0.61	0.617	0.516	0.443	0.944	2.55	0.559	0.818	1.3	1.32	0.686	0.673	0.58	0.36	0.346	0.605	1.07	0.871
TG(22:5_32:0)	1.78	1.43	1.25	3.2	1.25	1.52	1.24	1.84	1.41	1.96	1.04	1.76	1.34	0.364	0.613	0.491	0.359	0.312	2.47	0.267	1.24	0.983	1.25	0.397	0.375	0.568	0.408	0.355	0.612	1.06	0.454
TG(22:5_32:1)	1.8	1.34	1.73	3.05	1.37	1.47	0.994	1.94	1.41	2.32	1.08	1.85	1.4	0.603	0.857	0.337	0.423	0.741	2.74	0.868	1.42	0.846	1.29	0.617	0.431	0.586	0.242	0.376	0.67	0.813	0.356
TG(22:5_34:1)	9.06	5.53	7.17	16.8	5.57	4.18	5.03	9.3	12	12.6	6.87	8.52	6.17	3.05	5.28	3.97	2.95	4.11	10.5	3.23	5.93	5.04	6.11	2.28	3.57	4.73	2.57	3.54	6.34	4.26	3.95
TG(22:5_34:2)	5.7	3.39	3.59	9.63	3.66	2.1	2.52	5.61	9.31	6.27	3.18	3.11	4.08	1.38	2.4	2.24	1.87	3.47	5.58	2.12	2.28	4.09	3.15	1.54	2.51	2.49	1.06	2.53	3.94	2.27	2.26
TG(22:5_34:3)	0.814	0.593	0.792	1.36	0.846	0.283	0.446	1	1.51	1.41	0.786	0.414	0.708	0.302	0.467	0.474	0.378	0.721	0.777	0.601	0.426	0.955	0.747	0.379	0.45	0.304	0.305	0.36	0.707	0.437	0.287
TG(22:6_32:0)	2.46	2.87	2.47	12.6	4.96	2.17	2.16	2.23	3.79	2.35	0.949	1.54	1.5	0.332	2.13	0.541	0.63	0.837	3.42	0.332	4.02	2.44	2.44	0.561	0.454	0.746	0.859	1.64	2.82	1.05	1.09
TG(22:6_32:1)	1.86	4.17	3.67	7.97	4.7	1.65	1.77	2.51	2.89	2.49	1.25	1.54	1.46	0.439	2.18	0.752	0.975	1.66	2.79	0.726	3.11	2.83	2.8	0.731	0.533	1.16	0.924	1.42	2.34	0.933	0.505
TG(22:6_34:1)	8.82	15.3	9.98	36.7	14.2	4.58	7.86	9.28	19.8	11.6	5.5	4.72	6.59	2.69	10.9	5.19	4.79	7.25	9.06	3.05	10.9	11.2	10.9	2.56	3	6.33	4.79	9.23	14.8	3.85	4.35
TG(22:6_34:2)	5.91	11	6	24.4	11.3	2.84	4.6	6.63	18.5	7.35	3.42	2.04	5.04	1.45	5.34	3.42	3.12	7.32	5.08	2.05	5.52	10.4	7.44	2.15	2.38	3.51	2.95	6.32	9.1	2.18	2.4
TG(22:6_34:3)	1.09	2.16	1.15	3.44	2.51	0.415	0.66	1.26	2.83	1.2	0.582	0.536	0.73	0.276	1.06	1.02	0.658	1.76	0.816	0.657	1.26	2.16	1.01	0.49	0.659	0.467	0.38	1.56	2.46	0.428	0.443
Choline	5.48	3.95	6.39	4.14	6.36	4.46	6.55	6.97	9.35	4.73	6.38	7.07	7.83	4.49	4.78	6.06	3.24	4.43	4.29	3.44	5.08	5.79	4.59	3.75	4.43	3.82	3.31	5.24	4.88	6.11	5.44
Supplementary Table S3: Metabolite concentration values (µM) as determined using the MxP® Quant 500 Kit are listed per sample.
